# Supplementary material for: Supporting SARS-CoV-2 Papain-Like Protease Drug Discovery: In silico Methods and Benchmarking
Source: Front Chem. 2020 Nov 5;8:592289. doi: 10.3389/fchem.2020.592289 (PMC7674952; doi:10.3389/fchem.2020.592289)
Supplement: Supplementary Table 1 — The active set of SARS-CoV PLpro. [file Table_1.XLSX]

## Sheet: SARS-CoV-PLpro-dekois2-activese
Canonical_Smiles	BindingDB MonomerID	Name (internal)	From	BindingDB Reactant_set_id	BindingDB Ligand Name	Target Name Assigned by Curator or DataSource	Target Source Organism According to Curator or DataSource	Curation/DataSource	Article DOI	PMID	Authors	Institution	Link to Ligand in BindingDB	Link to Ligand-Target Pair in BindingDB	PubChem CID	PubChem SID	ZINC ID of Ligand		IC50_in_nM	Kd_in_nM	Ki_in_nM	MCS cluster
C[C@@H](NC(=O)c1ccccc1C)c2ccc3ccccc3c2	31508	56751	www.bindingDB.org	56751	Substituted Benzamide Derivative, lead	SARS Coronavirus Coronavirus Papain-Like Protease	Human SARS coronavirus (isolate Tor2)	Curated from the literature by BindingDB	10.1021/jm900611t	19645480	Ghosh, AK; Takayama, J; Aubin, Y; Ratia, K; Chaudhuri, R; Baez, Y; Sleeman, K; Coughlin, M; Nichols, DB; Mulhearn, DC; Prabhakar, BS; Baker, SC; Johnson, ME; Mesecar, AD	Purdue University	http://www.bindingdb.org/bind/chemsearch/marvin/MolStructure.jsp?monomerid=31508	http://www.bindingdb.org/jsp/dbsearch/PrimarySearch_ki.jsp?energyterm=kJ/mole&tag=pol&polymerid=3829&target=SARS+Coronavirus+Coronavirus+Papain-Like+Protease&column=ki&startPg=0&Increment=50&submit=Search	1287748	172097409	ZINC01108971		8700			3
C[C@@H](NC(=O)c1cccc(C)c1)c2ccc3ccccc3c2	31509	56752	www.bindingDB.org	56752	Substituted Benzamide Derivative, 5a	SARS Coronavirus Coronavirus Papain-Like Protease		Curated from the literature by BindingDB	10.1021/jm900611t	19645480	Ghosh, AK; Takayama, J; Aubin, Y; Ratia, K; Chaudhuri, R; Baez, Y; Sleeman, K; Coughlin, M; Nichols, DB; Mulhearn, DC; Prabhakar, BS; Baker, SC; Johnson, ME; Mesecar, AD	Purdue University	http://www.bindingdb.org/bind/chemsearch/marvin/MolStructure.jsp?monomerid=31509	http://www.bindingdb.org/jsp/dbsearch/PrimarySearch_ki.jsp?energyterm=kJ/mole&tag=pol&polymerid=3829&target=SARS+Coronavirus+Coronavirus+Papain-Like+Protease&column=ki&startPg=0&Increment=50&submit=Search	7899742	172097410	ZINC06151896		14800			3
C[C@@H](NC(=O)c1ccc(C)cc1)c2ccc3ccccc3c2	31510	56753	www.bindingDB.org	56753	Substituted Benzamide Derivative, 5b	SARS Coronavirus Coronavirus Papain-Like Protease	Human SARS coronavirus (isolate Tor2)	Curated from the literature by BindingDB	10.1021/jm900611t	19645480	Ghosh, AK; Takayama, J; Aubin, Y; Ratia, K; Chaudhuri, R; Baez, Y; Sleeman, K; Coughlin, M; Nichols, DB; Mulhearn, DC; Prabhakar, BS; Baker, SC; Johnson, ME; Mesecar, AD	Purdue University	http://www.bindingdb.org/bind/chemsearch/marvin/MolStructure.jsp?monomerid=31510	http://www.bindingdb.org/jsp/dbsearch/PrimarySearch_ki.jsp?energyterm=kJ/mole&tag=r21&monomerid=31510&enzyme=SARS+Coronavirus+Coronavirus+Papain-Like+Protease&column=ki&startPg=0&Increment=50&submit=Search	26717170	172097411	ZINC15625628		29100			3
COc1ccccc1C(=O)N[C@H](C)c2ccc3ccccc3c2	31511	56754	www.bindingDB.org	56754	Substituted Benzamide Derivative, 5c	SARS Coronavirus Coronavirus Papain-Like Protease	Human SARS coronavirus (isolate Tor2)	Curated from the literature by BindingDB	10.1021/jm900611t	19645480	Ghosh, AK; Takayama, J; Aubin, Y; Ratia, K; Chaudhuri, R; Baez, Y; Sleeman, K; Coughlin, M; Nichols, DB; Mulhearn, DC; Prabhakar, BS; Baker, SC; Johnson, ME; Mesecar, AD	Purdue University	http://www.bindingdb.org/bind/chemsearch/marvin/MolStructure.jsp?monomerid=31511	http://www.bindingdb.org/jsp/dbsearch/PrimarySearch_ki.jsp?energyterm=kJ/mole&tag=pol&polymerid=3829&target=SARS+Coronavirus+Coronavirus+Papain-Like+Protease&column=ki&startPg=0&Increment=50&submit=Search	26084580	172097412	ZINC14424689		90000			3
COc1cccc(c1)C(=O)N[C@H](C)c2ccc3ccccc3c2	31512	56755	www.bindingDB.org	56755	Substituted Benzamide Derivative, 5d	SARS Coronavirus Coronavirus Papain-Like Protease	Human SARS coronavirus (isolate Tor2)	Curated from the literature by BindingDB	10.1021/jm900611t	19645480	Ghosh, AK; Takayama, J; Aubin, Y; Ratia, K; Chaudhuri, R; Baez, Y; Sleeman, K; Coughlin, M; Nichols, DB; Mulhearn, DC; Prabhakar, BS; Baker, SC; Johnson, ME; Mesecar, AD	Purdue University	http://www.bindingdb.org/bind/chemsearch/marvin/MolStructure.jsp?monomerid=31512	http://www.bindingdb.org/jsp/dbsearch/PrimarySearch_ki.jsp?energyterm=kJ/mole&tag=pol&polymerid=3829&target=SARS+Coronavirus+Coronavirus+Papain-Like+Protease&column=ki&startPg=0&Increment=50&submit=Search	977528	172097413	ZINC00620307		13500			3
COc1ccc(cc1)C(=O)N[C@H](C)c2ccc3ccccc3c2	31513	56756	www.bindingDB.org	56756	Substituted Benzamide Derivative, 5e	SARS Coronavirus Coronavirus Papain-Like Protease	Human SARS coronavirus (isolate Tor2)	Curated from the literature by BindingDB	10.1021/jm900611t	19645480	Ghosh, AK; Takayama, J; Aubin, Y; Ratia, K; Chaudhuri, R; Baez, Y; Sleeman, K; Coughlin, M; Nichols, DB; Mulhearn, DC; Prabhakar, BS; Baker, SC; Johnson, ME; Mesecar, AD	Purdue University	http://www.bindingdb.org/bind/chemsearch/marvin/MolStructure.jsp?monomerid=31513	http://www.bindingdb.org/jsp/dbsearch/PrimarySearch_ki.jsp?energyterm=kJ/mole&tag=pol&polymerid=3829&target=SARS+Coronavirus+Coronavirus+Papain-Like+Protease&column=ki&startPg=0&Increment=50&submit=Search	977744	172097414	ZINC00620678		149000			3
C[C@@H](NC(=O)c1c(C)cccc1C)c2ccc3ccccc3c2	31514	56757	www.bindingDB.org	56757	Naphthyl and Benzamide Derivative, 5f	SARS Coronavirus Coronavirus Papain-Like Protease	Human SARS coronavirus (isolate Tor2)	Curated from the literature by BindingDB	10.1021/jm900611t	19645480	Ghosh, AK; Takayama, J; Aubin, Y; Ratia, K; Chaudhuri, R; Baez, Y; Sleeman, K; Coughlin, M; Nichols, DB; Mulhearn, DC; Prabhakar, BS; Baker, SC; Johnson, ME; Mesecar, AD	Purdue University	http://www.bindingdb.org/bind/chemsearch/marvin/MolStructure.jsp?monomerid=31514	http://www.bindingdb.org/jsp/dbsearch/PrimarySearch_ki.jsp?energyterm=kJ/mole&tag=pol&polymerid=3829&target=SARS+Coronavirus+Coronavirus+Papain-Like+Protease&column=ki&startPg=0&Increment=50&submit=Search	44236358	172097415	ZINC43073435		12100			3
C[C@@H](NC(=O)c1ccc(N)cc1)c2ccc3ccccc3c2	31516	56759	www.bindingDB.org	56759	Naphthyl and Benzamide Derivative, 9	SARS Coronavirus Coronavirus Papain-Like Protease	Human SARS coronavirus (isolate Tor2)	Curated from the literature by BindingDB	10.1021/jm900611t	19645480	Ghosh, AK; Takayama, J; Aubin, Y; Ratia, K; Chaudhuri, R; Baez, Y; Sleeman, K; Coughlin, M; Nichols, DB; Mulhearn, DC; Prabhakar, BS; Baker, SC; Johnson, ME; Mesecar, AD	Purdue University	http://www.bindingdb.org/bind/chemsearch/marvin/MolStructure.jsp?monomerid=31516	http://www.bindingdb.org/jsp/dbsearch/PrimarySearch_ki.jsp?energyterm=kJ/mole&tag=pol&polymerid=3829&target=SARS+Coronavirus+Coronavirus+Papain-Like+Protease&column=ki&startPg=0&Increment=50&submit=Search	44235655	172097417	ZINC43021666		46100			3
O=C(c1ccccc1C)N[C@@H](c1cccc2c1c(C)ccc2)C	31520	56763	www.bindingDB.org	56763	Naphthalene and Benzamide Derivative, 5h	SARS Coronavirus Coronavirus Papain-Like Protease	Human SARS coronavirus (isolate Tor2)	Curated from the literature by BindingDB	10.1021/jm900611t	19645480	Ghosh, AK; Takayama, J; Aubin, Y; Ratia, K; Chaudhuri, R; Baez, Y; Sleeman, K; Coughlin, M; Nichols, DB; Mulhearn, DC; Prabhakar, BS; Baker, SC; Johnson, ME; Mesecar, AD	Purdue University	http://www.bindingdb.org/bind/chemsearch/marvin/MolStructure.jsp?monomerid=31520	http://www.bindingdb.org/jsp/dbsearch/PrimarySearch_ki.jsp?energyterm=kJ/mole&tag=pol&polymerid=3829&target=SARS+Coronavirus+Coronavirus+Papain-Like+Protease&column=ki&startPg=0&Increment=50&submit=Search	44235434	172097421	ZINC36735481		2300			3
C[C@@H](N(C)C(=O)c1ccccc1C)c2cccc3ccccc23	31521	56764	www.bindingDB.org	56764	Naphthalene and Benzamide Derivative, 21	SARS Coronavirus Coronavirus Papain-Like Protease	Human SARS coronavirus (isolate Tor2)	Curated from the literature by BindingDB	10.1021/jm900611t	19645480	Ghosh, AK; Takayama, J; Aubin, Y; Ratia, K; Chaudhuri, R; Baez, Y; Sleeman, K; Coughlin, M; Nichols, DB; Mulhearn, DC; Prabhakar, BS; Baker, SC; Johnson, ME; Mesecar, AD	Purdue University	http://www.bindingdb.org/bind/chemsearch/marvin/MolStructure.jsp?monomerid=31521	http://www.bindingdb.org/jsp/dbsearch/PrimarySearch_ki.jsp?energyterm=kJ/mole&tag=pol&polymerid=3829&target=SARS+Coronavirus+Coronavirus+Papain-Like+Protease&column=ki&startPg=0&Increment=50&submit=Search	44235658	172097422	ZINC43059603		22600			3
C[C@@H](NC(=O)c1ccc(N)cc1)c2cccc3ccccc23	31522	56765	www.bindingDB.org	56765	Naphthalene and Benzamide Derivative, 23	SARS Coronavirus Coronavirus Papain-Like Protease	Human SARS coronavirus (isolate Tor2)	Curated from the literature by BindingDB	10.1021/jm900611t	19645480	Ghosh, AK; Takayama, J; Aubin, Y; Ratia, K; Chaudhuri, R; Baez, Y; Sleeman, K; Coughlin, M; Nichols, DB; Mulhearn, DC; Prabhakar, BS; Baker, SC; Johnson, ME; Mesecar, AD	Purdue University	http://www.bindingdb.org/bind/chemsearch/marvin/MolStructure.jsp?monomerid=31522	http://www.bindingdb.org/jsp/dbsearch/PrimarySearch_ki.jsp?energyterm=kJ/mole&tag=pol&polymerid=3829&target=SARS+Coronavirus+Coronavirus+Papain-Like+Protease&column=ki&startPg=0&Increment=50&submit=Search	44236116	172097423	ZINC43019010		24800			3
C[C@@H](NC(=O)c1cc(NC(=O)C)ccc1C)c2cccc3ccccc23	31523	56766	www.bindingDB.org	56766	Naphthalene and Benzamide Derivative, 24	SARS Coronavirus Coronavirus Papain-Like Protease	Human SARS coronavirus (isolate Tor2)	Curated from the literature by BindingDB	10.1021/jm900611t	19645480	Ghosh, AK; Takayama, J; Aubin, Y; Ratia, K; Chaudhuri, R; Baez, Y; Sleeman, K; Coughlin, M; Nichols, DB; Mulhearn, DC; Prabhakar, BS; Baker, SC; Johnson, ME; Mesecar, AD	Purdue University	http://www.bindingdb.org/bind/chemsearch/marvin/MolStructure.jsp?monomerid=31523	http://www.bindingdb.org/jsp/dbsearch/PrimarySearch_ki.jsp?energyterm=kJ/mole&tag=pol&polymerid=3829&target=SARS+Coronavirus+Coronavirus+Papain-Like+Protease&column=ki&startPg=0&Increment=50&submit=Search	44235889	172097424	ZINC43063887		560			3
Cc1ccc(N)cc1C(=O)NC(C)(C)c2cccc3ccccc23	31525	56768	www.bindingDB.org	56768	Substituted Benzamide Derivative, 29	SARS Coronavirus Coronavirus Papain-Like Protease	Human SARS coronavirus (isolate Tor2)	Curated from the literature by BindingDB	10.1021/jm900611t	19645480	Ghosh, AK; Takayama, J; Aubin, Y; Ratia, K; Chaudhuri, R; Baez, Y; Sleeman, K; Coughlin, M; Nichols, DB; Mulhearn, DC; Prabhakar, BS; Baker, SC; Johnson, ME; Mesecar, AD	Purdue University	http://www.bindingdb.org/bind/chemsearch/marvin/MolStructure.jsp?monomerid=31525	http://www.bindingdb.org/jsp/dbsearch/PrimarySearch_ki.jsp?energyterm=kJ/mole&tag=pol&polymerid=3829&target=SARS+Coronavirus+Coronavirus+Papain-Like+Protease&column=ki&startPg=0&Increment=50&submit=Search	44235890	172097426	ZINC43019615		11100			3
C[C@@H](NC(=O)c1cc(ccc1C)C#N)c2cccc3ccccc23	31526	56769	www.bindingDB.org	56769	Substituted Benzamide Derivative, 33	SARS Coronavirus Coronavirus Papain-Like Protease	Human SARS coronavirus (isolate Tor2)	Curated from the literature by BindingDB	10.1021/jm900611t	19645480	Ghosh, AK; Takayama, J; Aubin, Y; Ratia, K; Chaudhuri, R; Baez, Y; Sleeman, K; Coughlin, M; Nichols, DB; Mulhearn, DC; Prabhakar, BS; Baker, SC; Johnson, ME; Mesecar, AD	Purdue University	http://www.bindingdb.org/bind/chemsearch/marvin/MolStructure.jsp?monomerid=31526	http://www.bindingdb.org/jsp/dbsearch/PrimarySearch_ki.jsp?energyterm=kJ/mole&tag=pol&polymerid=3829&target=SARS+Coronavirus+Coronavirus+Papain-Like+Protease&column=ki&startPg=0&Increment=50&submit=Search	44235891	172097427	ZINC43016026		5200			3
COCc1ccc(N)cc1C(=O)N[C@H](C)c2cccc3ccccc23	31527	56770	www.bindingDB.org	56770	Substituted Benzamide Derivative, 40	SARS Coronavirus Coronavirus Papain-Like Protease	Human SARS coronavirus (isolate Tor2)	Curated from the literature by BindingDB	10.1021/jm900611t	19645480	Ghosh, AK; Takayama, J; Aubin, Y; Ratia, K; Chaudhuri, R; Baez, Y; Sleeman, K; Coughlin, M; Nichols, DB; Mulhearn, DC; Prabhakar, BS; Baker, SC; Johnson, ME; Mesecar, AD	Purdue University	http://www.bindingdb.org/bind/chemsearch/marvin/MolStructure.jsp?monomerid=31527	http://www.bindingdb.org/jsp/dbsearch/PrimarySearch_ki.jsp?energyterm=kJ/mole&tag=pol&polymerid=3829&target=SARS+Coronavirus+Coronavirus+Papain-Like+Protease&column=ki&startPg=0&Increment=50&submit=Search	44236120	172097428	ZINC43019620		2700			3
Cc1ccc(C)c(c1)C(=O)NCc2cccc3ccccc23	31528	56771	www.bindingDB.org	56771	Substituted Benzamide Derivative, 32	SARS Coronavirus Coronavirus Papain-Like Protease	Human SARS coronavirus (isolate Tor2)	Curated from the literature by BindingDB	10.1021/jm900611t	19645480	Ghosh, AK; Takayama, J; Aubin, Y; Ratia, K; Chaudhuri, R; Baez, Y; Sleeman, K; Coughlin, M; Nichols, DB; Mulhearn, DC; Prabhakar, BS; Baker, SC; Johnson, ME; Mesecar, AD	Purdue University	http://www.bindingdb.org/bind/chemsearch/marvin/MolStructure.jsp?monomerid=31528	http://www.bindingdb.org/jsp/dbsearch/PrimarySearch_ki.jsp?energyterm=kJ/mole&tag=pol&polymerid=3829&target=SARS+Coronavirus+Coronavirus+Papain-Like+Protease&column=ki&startPg=0&Increment=50&submit=Search	44236118	172097429	ZINC43017733		1400			3
C[C@@H](NC(=O)c1cc(CNC(=O)OC(C)(C)C)ccc1C)c2cccc3ccccc23	31529	56772	www.bindingDB.org	56772	Substituted Benzamide Derivative, 47	SARS Coronavirus Coronavirus Papain-Like Protease	Human SARS coronavirus (isolate Tor2)	Curated from the literature by BindingDB	10.1021/jm900611t	19645480	Ghosh, AK; Takayama, J; Aubin, Y; Ratia, K; Chaudhuri, R; Baez, Y; Sleeman, K; Coughlin, M; Nichols, DB; Mulhearn, DC; Prabhakar, BS; Baker, SC; Johnson, ME; Mesecar, AD	Purdue University	http://www.bindingdb.org/bind/chemsearch/marvin/MolStructure.jsp?monomerid=31529	http://www.bindingdb.org/jsp/dbsearch/PrimarySearch_ki.jsp?energyterm=kJ/mole&tag=pol&polymerid=3829&target=SARS+Coronavirus+Coronavirus+Papain-Like+Protease&column=ki&startPg=0&Increment=50&submit=Search	44235895	172097430	ZINC43017739		4800			3
C[C@@H](NC(=O)c1cc(CN)ccc1C)c2cccc3ccccc23	31531	56774	www.bindingDB.org	56774	Substituted Benzamide Derivative, 2	SARS CRW_x0002_óavirus Coronavirus Papain-Like Protease	Human SARS coronavirus (isolate Tor2)	Curated from the literature by BindingDB	10.1021/jm900611t	19645480	Ghosh, AK; Takayama, J; Aubin, Y; Ratia, K; Chaudhuri, R; Baez, Y; Sleeman, K; Coughlin, M; Nichols, DB; Mulhearn, DC; Prabhakar, BS; Baker, SC; Johnson, ME; Mesecar, AD	Purdue University	http://www.bindingdb.org/bind/chemsearch/marvin/MolStructure.jsp?monomerid=31531	http://www.bindingdb.org/jsp/dbsearch/PrimarySearch_ki.jsp?energyterm=kJ/mole&tag=pol&polymerid=3829&target=SARS+Coronavirus+Coronavirus+Papain-Like+Protease&column=ki&startPg=0&Increment=50&submit=Search	44236114	172097432	ZINC43071312		460			3
Nc1[nH]cnc2nc(nc12)C(F)(F)F	154573	296634	www.bindingDB.org	296634	8-(trifluoromethyl)-9H-purin-6-amine (4)	SARS Coronavirus Coronavirus Papain-Like Protease	Human SARS coronavirus (isolate Tor2)	Curated from the literature by BindingDB	10.1021/cb500917m	25746232	Lee, H; Lei, H; Santarsiero, BD; Gatuz, JL; Cao, S; Rice, AJ; Patel, K; Szypulinski, MZ; Ojeda, I; Ghosh, AK; Johnson, ME	University of Illinois at Chicago	http://www.bindingdb.org/bind/chemsearch/marvin/MolStructure.jsp?monomerid=154573	http://www.bindingdb.org/jsp/dbsearch/PrimarySearch_ki.jsp?energyterm=kJ/mole&tag=pol&polymerid=3829&target=SARS+Coronavirus+Coronavirus+Papain-Like+Protease&column=ki&startPg=0&Increment=50&submit=Search	3635406	253651675			10900		11500	1
C[C@@H](NC(=O)c1cc(N)ccc1C)c2cccc3ccccc23	31524	296636	www.bindingDB.org	296636	5-amino-2-methyl-N-[(1R)-1-(naphthalen-1-yl)ethyl]benzamide (I-1)::Naphthalene and Benzamide Derivative, 25	SARS Coronavirus Coronavirus Papain-Like Protease	Human SARS coronavirus (isolate Tor2)	Curated from the literature by BindingDB	10.1021/cb500917m	25746232	Lee, H; Lei, H; Santarsiero, BD; Gatuz, JL; Cao, S; Rice, AJ; Patel, K; Szypulinski, MZ; Ojeda, I; Ghosh, AK; Johnson, ME	University of Illinois at Chicago	http://www.bindingdb.org/bind/chemsearch/marvin/MolStructure.jsp?monomerid=31524	http://www.bindingdb.org/jsp/dbsearch/PrimarySearch_ki.jsp?energyterm=kJ/mole&tag=pol&polymerid=3829&target=SARS+Coronavirus+Coronavirus+Papain-Like+Protease&column=ki&startPg=0&Increment=50&submit=Search	24941262	172097425	ZINC43012570		230			3
CNCc1ccc(C)c(c1)C(=O)N[C@H](C)c2cccc3ccccc23	31530	296637	www.bindingDB.org	296637	2-methyl-5-[(methylamino)methyl]-N-[(1R)-1-(naphthalen-1-yl)ethyl]benzamide (I-2)::Substituted Benzamide Derivative, 49	SARS Coronavirus Coronavirus Papain-Like Protease	Human SARS coronavirus (isolate Tor2)	Curated from the literature by BindingDB	10.1021/cb500917m	25746232	Lee, H; Lei, H; Santarsiero, BD; Gatuz, JL; Cao, S; Rice, AJ; Patel, K; Szypulinski, MZ; Ojeda, I; Ghosh, AK; Johnson, ME	University of Illinois at Chicago	http://www.bindingdb.org/bind/chemsearch/marvin/MolStructure.jsp?monomerid=31530	http://www.bindingdb.org/jsp/dbsearch/PrimarySearch_ki.jsp?energyterm=kJ/mole&tag=pol&polymerid=3829&target=SARS+Coronavirus+Coronavirus+Papain-Like+Protease&column=ki&startPg=0&Increment=50&submit=Search	44236357	172097431	ZINC42922212		1180			3
C[C@@H](N1CCC(CC1)C(=O)NCc2ccc3OCOc3c2)c4cccc5ccccc45	50007789	296638	www.bindingDB.org	296638	CHEMBL1173044::GRL-0667::N-(2H-1,3-benzodioxol-5-ylmethyl)-1-[(1R)-1-(naphthalen-1-yl)ethyl]piperidine-4-carboxamide (I-3)	SARS Coronavirus Coronavirus Papain-Like Protease	Human SARS coronavirus (isolate Tor2)	Curated from the literature by BindingDB	10.1021/cb500917m	25746232	Lee, H; Lei, H; Santarsiero, BD; Gatuz, JL; Cao, S; Rice, AJ; Patel, K; Szypulinski, MZ; Ojeda, I; Ghosh, AK; Johnson, ME	University of Illinois at Chicago	http://www.bindingdb.org/bind/chemsearch/marvin/MolStructure.jsp?monomerid=50007789	http://www.bindingdb.org/jsp/dbsearch/PrimarySearch_ki.jsp?energyterm=kJ/mole&tag=pol&polymerid=3829&target=SARS+Coronavirus+Coronavirus+Papain-Like+Protease&column=ki&startPg=0&Increment=50&submit=Search	46174170	103921058	ZINC28757865		980			3
C[C@H](N1CCC(CC1)C(=O)NCc2ccc3OCOc3c2)c4cccc5ccccc45	154574	296639	www.bindingDB.org	296639	N-(2H-1,3-benzodioxol-5-ylmethyl)-1-[(1S)-1-(naphthalen-1-yl)ethyl]piperidine-4-carboxamide (I-4)	SARS Coronavirus Coronavirus Papain-Like Protease	Human SARS coronavirus (isolate Tor2)	Curated from the literature by BindingDB	10.1021/cb500917m	25746232	Lee, H; Lei, H; Santarsiero, BD; Gatuz, JL; Cao, S; Rice, AJ; Patel, K; Szypulinski, MZ; Ojeda, I; Ghosh, AK; Johnson, ME	University of Illinois at Chicago	http://www.bindingdb.org/bind/chemsearch/marvin/MolStructure.jsp?monomerid=154574	http://www.bindingdb.org/jsp/dbsearch/PrimarySearch_ki.jsp?energyterm=kJ/mole&tag=pol&polymerid=3829&target=SARS+Coronavirus+Coronavirus+Papain-Like+Protease&column=ki&startPg=0&Increment=50&submit=Search	46178558	253651676			2260			3
CCOc1cccc2cc(oc12)c3oc(NC(=O)c4sc5ccccc5c4Cl)nn3	154575	296640	www.bindingDB.org	296640	3-chloro-N-[5-(7-ethoxy-1-benzofuran-2-yl)-1,3,4-oxadiazol-2-yl]-1-benzothiophene-2-carboxamide (3)	SARS Coronavirus Coronavirus Papain-Like Protease	Human SARS coronavirus (isolate Tor2)	Curated from the literature by BindingDB	10.1021/cb500917m	25746232	Lee, H; Lei, H; Santarsiero, BD; Gatuz, JL; Cao, S; Rice, AJ; Patel, K; Szypulinski, MZ; Ojeda, I; Ghosh, AK; Johnson, ME	University of Illinois at Chicago	http://www.bindingdb.org/bind/chemsearch/marvin/MolStructure.jsp?monomerid=154575	http://www.bindingdb.org/jsp/dbsearch/PrimarySearch_ki.jsp?energyterm=kJ/mole&tag=pol&polymerid=3829&target=SARS+Coronavirus+Coronavirus+Papain-Like+Protease&column=ki&startPg=0&Increment=50&submit=Search	40957125	253651677				31400		2
