# Supplementary material for: Supporting SARS-CoV-2 Papain-Like Protease Drug Discovery: In silico Methods and Benchmarking
Source: Front Chem. 2020 Nov 5;8:592289. doi: 10.3389/fchem.2020.592289 (PMC7674952; doi:10.3389/fchem.2020.592289)
Supplement: Supplementary Table 2 — The challenging DEKOIS 2.0 decoy set. [file Table_2.XLSX]

## Sheet: SARS-CoV-PLpro-dekois2-decoyset
Name	reference	quality	status	Canonical_Smiles
ZINC00387848	56751	0.913	decoy	COc1ccc(cc1)c2n[nH]c3[C@H](CC[C@@H](C)c23)C(C)C
ZINC25498046	56751	0.889	decoy	C[C@@H](Nc1oc2ccccc2n1)c3cc(C)sc3C
ZINC25054873	56751	0.884	decoy	Cc1ccccc1Nc2nc(cs2)c3cccn3C
ZINC03675186	56751	0.883	decoy	Clc1ccc2[nH]c(c(C=O)c2c1)c3ccccc3Cl
ZINC03691144	56751	0.882	decoy	CCCc1nn(c2NCCCCc12)c3cccc(Cl)c3
ZINC11379630	56751	0.879	decoy	C[C@@H](Nc1cc2ccccc2c(Cl)n1)c3cccs3
ZINC05028012	56751	0.879	decoy	COc1ccc(\C=C(\C#N)/c2nc3cc(C)ccc3[nH]2)c(C)c1
ZINC08781814	56751	0.876	decoy	Oc1nc(SCC=C)nc2c3ccccc3sc12
ZINC02544983	56751	0.875	decoy	Cc1ccc(cc1)c2nn(cc2CO)c3ccc(C)cc3
ZINC22834952	56751	0.874	decoy	Fc1cc2nc(SCc3ccccc3C#N)[nH]c2cc1F
ZINC00224152	56751	0.873	decoy	Cc1cc2c(Nc3c(F)cccc3F)nc(C)nc2s1
ZINC20000647	56751	0.871	decoy	FC(F)(F)c1ccc(Cl)c(Nc2ccccc2C#N)c1
ZINC01431659	56751	0.87	decoy	O=C(Nc1ccc2oc3CCCCc3c2c1)C4CCCCC4
ZINC05017871	56751	0.869	decoy	Fc1cccc(Cl)c1\C=N\Nc2cccc(Cl)n2
ZINC04809843	56751	0.867	decoy	CC(C)C[C-]1c2c(N)noc2c3[nH]nc(c4ccccc4)c13
ZINC06191294	56751	0.866	decoy	Fc1ccc(Nc2ccc3ccccc3n2)c(F)c1F
ZINC21816082	56751	0.864	decoy	Fc1ccc(CNc2cc(Cl)ccc2Cl)cc1F
ZINC07845065	56751	0.864	decoy	CCc1cccc2c(c[nH]c12)c3csc(n3)N(C)C
ZINC03392659	56751	0.861	decoy	Fc1ccc(cc1)c2csc(NC3CCCC3)n2
ZINC18254750	56751	0.861	decoy	Cc1ccc(\C=C\C(=O)Nc2cc(F)cc(F)c2)s1
ZINC17160263	56751	0.861	decoy	O[C@H]1c2ccccc2c3ccc(cc13)\N=C/c4ccccc4
ZINC08616861	56751	0.86	decoy	Oc1ccnc(SCc2ccc(Cl)cc2Cl)n1
ZINC21419902	56751	0.859	decoy	CC(C)c1cccc(NC(=O)[C@H]2Cc3ccccc3S2)c1
ZINC01987077	56751	0.856	decoy	CC[C@@H](C)Nc1ncnc2sc3C[C@@H](C)CCc3c12
ZINC30701567	56751	0.855	decoy	Cc1c(sc2ccsc12)C(=O)Nc3cccc(c3)C#C
ZINC06322287	56751	0.854	decoy	O\N=C/1\CCC=CCC[C@H]1Sc2ccc(Cl)cc2
ZINC12570973	56751	0.853	decoy	Fc1ccc(N\N=C\2/CCCc3ccccc23)c(F)c1
ZINC00418050	56751	0.853	decoy	CC(C)CC(=O)Nc1nc2c(CCc3ccccc23)s1
ZINC05273228	56751	0.852	decoy	C[C@H]1CCc2sc(cc2C1)C(=O)NCc3cccs3
ZINC03700122	56751	0.851	decoy	COc1ccc(C)cc1[C@H]2Cc3ccc(Cl)c(C)c3N2
ZINC02466185	56752	0.933	decoy	Oc1nc(cn1c2cccc(Cl)c2)c3ccc(F)cc3
ZINC26727179	56752	0.92	decoy	Clc1ccc(CNc2nc3ccccc3s2)s1
ZINC12522851	56752	0.897	decoy	Fc1ccc(F)c(c1)c2csc(Nc3ccccn3)n2
ZINC06408005	56752	0.896	decoy	Cc1ccc2nc([nH]c2c1)\C(=C\c3ccc(C)s3)\C#N
ZINC21061299	56752	0.869	decoy	FC(F)(F)c1ccc(Cl)c(Nc2ccc(cc2)C#N)c1
ZINC19725648	56752	0.866	decoy	Cc1cc(ccc1F)c2[nH]c3ccc(Cl)cc3c2CC#N
ZINC07981082	56752	0.865	decoy	C[C@@H](Nc1ncnc2sc(C)c(C)c12)c3cccs3
ZINC12157716	56752	0.856	decoy	O=C(NC1CCCCCC1)C2(CCCC2)c3cccs3
ZINC00093421	56752	0.854	decoy	Cc1cc(Cn2nnc(n2)c3ccccc3)cc(C)c1O
ZINC21520944	56752	0.849	decoy	COc1cc(Cl)c(C)cc1N[C@@H]2CCc3ccccc23
ZINC27027505	56752	0.847	decoy	Cc1ccc(Nc2nnnn2c3ccc(Cl)cc3)c(C)c1
ZINC04517631	56752	0.844	decoy	CSc1ccc(cc1)C(=O)Nc2ccc3sccc3c2
ZINC17722743	56752	0.843	decoy	CCn1c(\N=C\c2c[nH]c3ccccc23)nc4ccccc14
ZINC23505121	56752	0.838	decoy	C1CC1c2oc3ccc(cc3n2)c4cccc(c4)c5cc[nH]n5
ZINC02544749	56752	0.836	decoy	Cc1ccc(cc1)c2nn(cc2CO)c3ccccc3C
ZINC30894329	56752	0.833	decoy	Cc1cccc(CNC(=O)c2sc3ccsc3c2C)c1
ZINC00396650	56752	0.832	decoy	Clc1ccc(Cl)c(NC(=O)Oc2ccccc2)c1
ZINC05667170	56752	0.831	decoy	Clc1c(n[nH]c1c2ccccc2)c3ccccc3
ZINC20383550	56752	0.829	decoy	Cc1cc(C)cc(OCc2nc3NCCCCc3s2)c1
ZINC16575951	56752	0.828	decoy	CC(C)c1ccc(cc1)c2nc3cc(Cl)cnc3[nH]2
ZINC24016580	56752	0.827	decoy	Cc1ccccc1NC(=O)c2ccc(s2)c3ccccc3
ZINC20011411	56752	0.826	decoy	C[C@@H](Nc1ccc(Cl)c(Cl)c1)c2nc(C)sc2C
ZINC03740462	56752	0.826	decoy	Cc1ccc(cc1C)n2nc(C3CCCC3)c4CCNc24
ZINC02210739	56752	0.824	decoy	CCNc1nc(cs1)c2c(C)n(C)c3cc(C)ccc23
ZINC05943547	56752	0.824	decoy	Fc1cc(F)c(F)c(N\N=C\C2CCCCC2)c1F
ZINC16856410	56752	0.824	decoy	Oc1ncnc(\C=C\c2ccccc2)c1C3CCCC3
ZINC06711291	56752	0.823	decoy	CCN(c1ccccc1)c2ncnc3c4cc(C)ccc4[nH]c23
ZINC27700890	56752	0.822	decoy	CC[C@H]1CCCC[C@@H]1NC(=O)c2cc3CCCc3s2
ZINC01387045	56752	0.822	decoy	Fc1ccc(Nc2ncnc3cc(Cl)ccc23)c(F)c1
ZINC00504583	56752	0.821	decoy	Cc1ccc(\C=C\C(=O)Nc2cccc(Cl)c2C)cc1
ZINC28624644	56756	0.913	decoy	FC(F)(F)c1cccc(CNc2ncnc3ccsc23)c1
ZINC00140572	56756	0.902	decoy	Fc1cc(CSc2nc3ccccc3[nH]2)c4OCOCc4c1
ZINC28334606	56756	0.864	decoy	Cc1ccsc1c2nc(cs2)c3ccc4NC(=O)Cc4c3
ZINC00089642	56756	0.864	decoy	Clc1cc(Cl)cc(Nc2ncnc(n2)n3cccc3)c1
ZINC03716470	56756	0.852	decoy	COc1ccc(cc1)c2nn(c3NCCc23)c4ccc(Cl)cc4
ZINC20272038	56756	0.847	decoy	Cc1nn(C2CCCCC2)c3[nH]c(nc13)c4ccc(cc4)C#N
ZINC12429140	56756	0.846	decoy	O=C1C[C@@H](c2ccc(OC3CCCC3)cc2)c4sccc4N1
ZINC02327148	56756	0.837	decoy	Cc1[nH]c2ccccc2c1C(=O)CN3CCCc4ccccc34
ZINC19771688	56756	0.836	decoy	Cc1nnc(s1)c2ccccc2c3cccc(c3)c4cc[nH]n4
ZINC00171194	56756	0.835	decoy	Cc1cc(Nc2cc(nc3c(Cl)cccc23)C(F)(F)F)on1
ZINC06590005	56756	0.823	decoy	CC1=CC(=O)Nc2nc(cc(c12)C(F)(F)F)c3cccs3
ZINC04458712	56756	0.821	decoy	COc1ccc(cc1)[C@H]2Nc3ccc(C)cc3c4cc(C)nn24
ZINC21631358	56756	0.821	decoy	C[C@@H]1CC[C@@H](CC1)Nc2c(nc3ncccn23)c4ccccc4C
ZINC01661455	56756	0.82	decoy	CNc1nc(Cl)nc2c1nc(SC)n2c3ccccc3
ZINC01613006	56756	0.819	decoy	CSc1nc(SC)c2c(C)c(Br)[nH]c2n1
ZINC20674832	56756	0.817	decoy	Cc1cc(C)c2nc(NC(=O)\C=C\c3cnn(C)c3)sc2c1
ZINC12736296	56756	0.815	decoy	Fc1ccccc1NC2=NN=C(CS2)c3c(F)cccc3F
ZINC31924493	56756	0.813	decoy	O[C@]1(CN(CCl)C[C@H](O1)c2ccccc2)c3ccccc3
ZINC02868954	56756	0.813	decoy	Cc1ccc(cc1)[C@H]2C[C@H](c3ccc(C)cc3)n4nnnc4N2
ZINC23709399	56756	0.813	decoy	O[C@H]1CCCN(C1)c2nc(nc3ccccc23)c4cccs4
ZINC08692396	56756	0.811	decoy	Cc1ccc(cc1)n2nc(C)c3c(O)nc(nc23)C(F)(F)F
ZINC01752906	56756	0.806	decoy	Fc1cccc(Cl)c1[C@@H]2C=C(Nc3ncnn23)c4ccccc4
ZINC12478342	56756	0.805	decoy	CC#CC(=O)N[C@H]1CCCc2c1cnn2c3cccc(C)c3C
ZINC04869133	56756	0.801	decoy	Brc1ccc2[nH]cc(\C=C(/C#N)\c3ccccn3)c2c1
ZINC14545320	56756	0.801	decoy	CCOc1ccccc1[C@H]2Nc3c(cccc3[C@H]4C=CC[C@H]24)C#N
ZINC08230624	56756	0.799	decoy	Cc1ccc(cc1)c2nc(cs2)c3c[nH]c(c3)C(=O)N4CCCC4
ZINC19950656	56756	0.797	decoy	Fc1ccc(Br)cc1CNc2ccc(cc2)C#N
ZINC28071714	56756	0.797	decoy	Cc1ccc2C(=CC(=O)Oc2c1C)CNc3cc(F)cc(F)c3
ZINC20611938	56756	0.797	decoy	Fc1ccc(\C=C\c2nc3c4ccccc4NC(=O)Cn3n2)cc1
ZINC20757077	56756	0.796	decoy	C\C(=N/Nc1ccc(Cl)nn1)\c2ccc(Cl)c(Cl)c2
ZINC22673220	56754	0.935	decoy	Fc1cc(F)c2nc(NC(=O)Cc3cccs3)sc2c1
ZINC00422470	56754	0.87	decoy	Fc1ccc2[nH]c3nc(SCc4ccccc4)nnc3c2c1
ZINC07068736	56754	0.855	decoy	C[C@@H](Sc1cc(F)ccc1F)C(=O)Nc2ccc(Cl)cn2
ZINC00126955	56754	0.853	decoy	FC(F)(F)c1cnc(NN=C2CCSCC2)c(Cl)c1
ZINC19309966	56754	0.853	decoy	C[C@H]1CCCC[C@H]1NC(=O)c2csc(n2)c3cccs3
ZINC12429141	56754	0.853	decoy	O=C1C[C@H](c2ccc(OC3CCCC3)cc2)c4sccc4N1
ZINC05376737	56754	0.853	decoy	Cc1ccc(cc1)\N=C/2\NC(=O)\C(=C/C=C/c3occc3)\S2
ZINC10651655	56754	0.85	decoy	CCn1c(NC(=O)c2ccc3CCCc3c2)nc4ccccc14
ZINC28526936	56754	0.844	decoy	Clc1ccc(NCc2nc3CCCCCn3n2)cc1Cl
ZINC25765108	56754	0.84	decoy	Cc1ccc(CN(C2CC2)C(=O)c3cc4ccsc4[nH]3)cc1
ZINC20329985	56754	0.837	decoy	Clc1ccc(cc1)c2noc3ncnc(NC4CCCC4)c23
ZINC03722220	56754	0.831	decoy	CC(C)c1ccccc1n2nc(c3CCNc23)c4ccncc4
ZINC00095774	56754	0.827	decoy	Clc1ccccc1[C@@H]2C=C(Nc3ncnn23)c4ccccc4
ZINC05499740	56754	0.823	decoy	CCOC(=O)[C@H]1Nc2ccc(C)cc2[C@@H]3[C@@H]1Cc4ccccc34
ZINC26726157	56754	0.821	decoy	Cc1nc2ccccc2nc1NCc3ccc(Br)s3
ZINC16837587	56754	0.82	decoy	Cc1cc(Cl)ccc1Nc2nc(Cl)nc3c2cnn3C
ZINC26757389	56754	0.82	decoy	O[C@H]1CCCN(C1)c2nc(c3ccccc3)c4ccccc4n2
ZINC01671897	56754	0.818	decoy	O[C@]1(CN(CCl)C[C@H](O1)c2ccccc2)c3ccccc3
ZINC04224445	56754	0.811	decoy	CC(C)C(=O)Nc1c2CSCc2nn1c3ccc(C)c(C)c3
ZINC00818104	56754	0.81	decoy	COc1ccccc1[C@H]2Nc3c(C)cccc3c4cc(C)nn24
ZINC14231179	56754	0.808	decoy	CC(C)NC(=O)c1nn(c2CCCCCc12)c3ccc(F)cc3
ZINC14545318	56754	0.806	decoy	CCOc1ccccc1[C@H]2Nc3c(cccc3[C@H]4C=CC[C@@H]24)C#N
ZINC06315927	56754	0.805	decoy	Fc1cccc2N3CCC[C@@H]3[C@@](Cc12)(C#N)c4nc5ccccc5[nH]4
ZINC13557584	56754	0.803	decoy	COc1ccc(cc1)n2nc(C)c3c(O)cc(nc23)C(C)(C)C
ZINC15028915	56754	0.801	decoy	Clc1cc(Cl)cc(c1)C(=O)Nc2ccc(CC#N)cc2
ZINC27231364	56754	0.797	decoy	Fc1ccccc1N2C(=S)S\C(=C\c3ccc[nH]3)\C2=O
ZINC27051847	56754	0.796	decoy	FC(F)(F)c1cccc(c1)\N=C\C2=Cc3ccccc3NC2=O
ZINC25492840	56754	0.796	decoy	Oc1nc(SCCBr)nc(Cl)c1Cl
ZINC26693036	56754	0.795	decoy	Cc1ccc(Cl)cc1NC(=O)[C@@H]2C[C@H]2c3ccc(F)cc3
ZINC02280951	56754	0.792	decoy	Cc1cc(NCCCl)c2C(=O)c3ccccc3c4onc1c24
ZINC02707059	56766	0.879	decoy	Oc1ccc(cc1)C2=C[C@@H](N(N2)C(=O)c3cccs3)c4ccccc4
ZINC31854584	56766	0.873	decoy	Cc1ncc(CO)c(\C=N\c2ccc(cc2Cl)c3ccccc3)c1O
ZINC00080950	56766	0.871	decoy	CSc1c(C#N)c(N)nc(SCc2ccc(F)c(F)c2)c1C#N
ZINC15698201	56766	0.859	decoy	C[C@@H](Sc1nc2cc(C)ccc2[nH]1)C(=O)Nc3sccc3C#N
ZINC28480279	56766	0.859	decoy	C[C@@H](Nc1nc2ccccc2s1)C(=O)Nc3cccc(Cl)c3F
ZINC26917696	56766	0.852	decoy	Cc1cccc(c1)c2nc(CC(=O)Nc3cccc4cn[nH]c34)cs2
ZINC27660173	56766	0.851	decoy	C[C@@H](Sc1nc(c[nH]1)c2ccccc2)C3=Nc4ccccc4C(=O)N3
ZINC02325559	56766	0.85	decoy	Cc1ccc(C)c(CSc2nn3c(nnc3s2)[C@H]4CCC[NH2+]4)c1
ZINC22190909	56766	0.85	decoy	Oc1ccccc1NC(=O)c2cc(nn2c3ccccc3)c4occc4
ZINC22422890	56766	0.847	decoy	O=C(Nc1ccc(s1)C(=O)N[C@@H]2CC[C@@H]3CCCC[C@@H]3C2)C4CC4
ZINC16204099	56766	0.847	decoy	CC(C)(C)[C@H]1CCc2sc(cc2C1)C(=O)NNC(=O)c3cocc3
ZINC28234883	56766	0.844	decoy	FC(F)(F)Oc1ccc(NC(=O)c2n[nH]cc2Br)cc1
ZINC06747865	56766	0.843	decoy	CCCN1[C@@H](c2cccc(O)c2)c3c(n[nH]c3C1=O)c4ccc(F)cc4
ZINC15905953	56766	0.839	decoy	Cc1cc(O)nc(N\N=C\c2cc(C)n(c2C)c3ccccc3Cl)n1
ZINC15067008	56766	0.839	decoy	Fc1cccc(N[C@H]2CCC[NH+](Cc3ccc4nsnc4c3)C2)c1
ZINC00120863	56766	0.838	decoy	Cc1nc(sc1NC(=O)Nc2ccc(Cl)cc2)c3cccs3
ZINC05746589	56766	0.831	decoy	Cc1ccc(cc1)[C@H]2C(=C(N)Oc3c2c(C)nn3Cc4ccccc4)C#N
ZINC20339474	56766	0.831	decoy	CCCCN1C(=O)\C(=C/c2ccc(Cl)cc2)\Oc3cc(N)ccc13
ZINC08186042	56766	0.831	decoy	NC(=O)c1ccc(Oc2ncnc3scc(c4ccccc4)c23)cc1
ZINC13537257	56766	0.828	decoy	O=C(NC1CCCCC1)Nc2cccc(c2)c3cn4ccsc4n3
ZINC03844402	56766	0.827	decoy	Nn1nnc(c1Sc2snnc2c3ccccc3)c4ccccc4
ZINC25337607	56766	0.823	decoy	Fc1ccc(cc1)C(=O)NNc2nccc3nc(ccc23)C(F)(F)F
ZINC00034123	56766	0.822	decoy	Cc1cc(\C=C(/C#N)\C(=O)N)c(C)n1c2ccc(cc2)C3CCCCC3
ZINC28915395	56766	0.821	decoy	O[C@@H](C[NH+]1CCC[C@H](C1)c2nc3ccccc3s2)c4cccs4
ZINC02117337	56766	0.82	decoy	Cc1cc2OC(=O)C=C(CNc3ccccc3C(F)(F)F)c2cc1O
ZINC00534435	56766	0.819	decoy	Cn1cc(\C=C/2\S\C(=N/c3cccc(O)c3)\NC2=O)c4ccccc14
ZINC12409748	56766	0.816	decoy	Clc1ccc(CNC(=O)c2onc(n2)c3ccc4[nH]ccc4c3)cc1
ZINC00412453	56766	0.816	decoy	Cc1ccc(cc1)c2nc3ccc(Cl)cn3c2NC[C@H]4CCCO4
ZINC00051790	56766	0.813	decoy	O=C1N[C@@H](NC2=C1SC(=S)N2c3ccccc3)c4cccs4
ZINC16976296	56766	0.812	decoy	COc1cccc(NC2=NN=C([C@@H](C)S2)c3c[nH]c4ccccc34)c1
ZINC03188611	56757	0.948	decoy	Fc1ccc(c(F)c1)c2csc(Nc3ccccc3)n2
ZINC04473535	56757	0.932	decoy	CCc1ccc(\C=C(/C#N)\c2nc3ccc(C)cc3[nH]2)cc1
ZINC05490323	56757	0.92	decoy	Cc1[nH]nc(\N=C\c2ccccc2Cl)c1c3ccccc3
ZINC03105288	56757	0.916	decoy	Fc1ccc(cc1)c2c[nH]cc2C(=O)c3ccc(Cl)cc3
ZINC12357668	56757	0.91	decoy	Clc1ccc(cc1)c2cc([nH]n2)c3ccc(Cl)cc3
ZINC03694457	56757	0.902	decoy	CC(C)Cc1nn(c2NCCCCc12)c3cc(C)ccc3C
ZINC03675253	56757	0.877	decoy	CCc1ccc2[nH]c(c(C=O)c2c1)c3ccc(Cl)s3
ZINC19233419	56757	0.868	decoy	C[C@H](Nc1cccc(Cl)c1C)c2nc3ccccc3s2
ZINC04990035	56757	0.864	decoy	Oc1ccc(cc1N=Nc2ccccc2)c3ccccc3
ZINC02867316	56757	0.859	decoy	CCCSc1nc(O)c2c3[C@@H](C)CCCc3sc2n1
ZINC21908625	56757	0.854	decoy	Cc1cc(C)c(cc1C)c2nc(NC3CC3)sc2C
ZINC21016619	56757	0.854	decoy	N#Cc1ccc(Nc2ccccc2c3ccccc3)cc1
ZINC04922807	56757	0.849	decoy	Fc1cccc(\C=N\Nc2ccc(Cl)c(Cl)c2)c1
ZINC04887444	56757	0.846	decoy	COc1ccc2[nH]c(c3ccccc3)c(c4ccccc4)c2c1
ZINC06667816	56757	0.845	decoy	Cc1cc(C)c(c(C)c1)c2cc(on2)C3(O)CCCCC3
ZINC08738730	56757	0.845	decoy	CC(C)(Cc1cc(O)c2ccccc2n1)C3CCCCC3
ZINC06052394	56757	0.842	decoy	Cc1ccsc1\C=N\Nc2ncc(Cl)cc2Cl
ZINC01670042	56757	0.842	decoy	O[C@@]1(C[C@H](c2ccccc2)c3ccccc3O1)c4ccccc4
ZINC16857689	56757	0.842	decoy	Cc1ccc(cc1)c2cc(O)nc(Cc3ccccc3)n2
ZINC12199864	56757	0.841	decoy	C[C@@H]1CCc2nc(N\N=C/c3cccs3)sc2C1
ZINC19887482	56757	0.841	decoy	CCc1cc2c(Nc3cc(C)ccc3C)ncnc2s1
ZINC19984640	56757	0.841	decoy	COc1ccc2[C@@H](CCCc2c1)Nc3cc(C)ccc3C
ZINC06868260	56757	0.84	decoy	Cc1cccc2sc(NC(=O)\C=C\c3cccs3)nc12
ZINC08136553	56757	0.84	decoy	Fc1ccc(CNC(=O)c2cc3CCCCCc3s2)cc1
ZINC00144314	56757	0.84	decoy	Clc1ccc(CSc2nc3ccccc3[nH]2)cc1
ZINC30421578	56757	0.838	decoy	C[C@H](N(C)C(=O)c1cc2c(C)cc(C)c(C)c2[nH]1)C(C)(C)C
ZINC21032327	56757	0.836	decoy	Clc1cc(Cl)c(NC[C@H]2CCC=CC2)cc1Cl
ZINC18191553	56757	0.835	decoy	Clc1ccccc1N=Nc2c[nH]c3ccccc23
ZINC16680479	56757	0.834	decoy	CC(C)c1nc(O)cc(\C=C\c2ccc(Cl)cc2)n1
ZINC00576225	56757	0.834	decoy	Cc1ccc(CNc2cc(Cl)ccc2Cl)s1
ZINC04130791	56765	0.904	decoy	CCc1cc(c(O)cc1O)c2n[nH]cc2c3cscn3
ZINC00413699	56765	0.848	decoy	CC(C)Nc1c(nc2cc(C)ccn12)c3ccc(O)cc3
ZINC20383943	56765	0.844	decoy	[NH3+]Cc1cc(nc(n1)N2CCCCCC2)c3ccccc3
ZINC22144634	56765	0.84	decoy	NNc1ncnc2cc(sc12)c3ccc(Cl)cc3
ZINC11596054	56765	0.837	decoy	C[C@H]([NH3+])Cc1csc2nc(\C=C\c3occc3)nn12
ZINC13538580	56765	0.834	decoy	Oc1ccc(cc1)c2ccc3c(NC(=O)C4CC4)n[nH]c3c2
ZINC19930375	56765	0.82	decoy	N[C@@H](c1cccs1)c2nc(cs2)c3cccs3
ZINC20584742	56765	0.82	decoy	Nc1cccnc1Nc2ccccc2c3ccccc3
ZINC03815341	56765	0.803	decoy	Oc1cccc(Nc2ncnc3[nH]c4CCCCc4c23)c1
ZINC09088922	56765	0.801	decoy	CCCc1[nH]nc2OC(=C(C#N)[C@@H](c3ccsc3C)c12)N
ZINC15456991	56765	0.799	decoy	Cc1onc(CS\C(=N\c2ccc(F)c(Cl)c2)\N)c1
ZINC26440493	56765	0.796	decoy	Clc1ccc2[nH]c(C[NH2+]C3CCCCC3)nc2c1
ZINC11567823	56765	0.795	decoy	C[C@@H]([NH3+])c1ccc(s1)c2nc(sc2C)c3cccnc3
ZINC19847982	56765	0.794	decoy	NC(=[NH2+])c1ccnc(Sc2nc3ccccc3s2)c1
ZINC19872793	56765	0.794	decoy	C[C@H]([NH3+])c1ccccc1n2nnc(n2)c3ccccc3
ZINC31973767	56765	0.79	decoy	Cc1ccc(c(C)c1)c2nc3sc(C)c(C)n3c2C[NH3+]
ZINC19273949	56765	0.79	decoy	COc1ccc2[C@@H]([NH3+])[C@H](CCc2c1)Oc3ccc(F)cc3
ZINC03708006	56765	0.788	decoy	FC(F)(F)c1cc(ccc1Cl)c2[nH]nc3NCCc23
ZINC14978480	56765	0.786	decoy	C[C@H](Nc1[nH]c2ccc(O)cc2c1C#N)c3ccccc3
ZINC04298982	56765	0.786	decoy	NC(=N)Nc1nc(cs1)c2cc(Cl)ccc2Cl
ZINC19806494	56765	0.784	decoy	Nc1ccc2oc(CCC3CCCCC3)nc2c1
ZINC20866767	56765	0.782	decoy	O=C(Nc1c[nH]c2ccccc12)c3cc(n[nH]3)c4ccccc4
ZINC00580409	56765	0.781	decoy	COc1ccc(Nc2nc3ccccc3[nH]2)cc1
ZINC22096034	56765	0.78	decoy	C\C(=C(\C#N)/c1csc(Nc2cc(C)ccc2C)n1)\N
ZINC06382695	56765	0.776	decoy	Cc1cccc(c1)C(=O)\C(=C\n2c(N)[nH+]c3ccccc23)\C#N
ZINC20585211	56765	0.776	decoy	Nc1cc(Cl)ccc1Nc2cc(F)ccc2F
ZINC19755517	56765	0.775	decoy	CC[C@H]1CNc2cc(ccc2O1)c3nc(N)sc3C
ZINC01578383	56765	0.775	decoy	Nc1ncnc2c1ccn2Cc3c(Cl)cccc3Cl
ZINC00346447	56765	0.773	decoy	CSc1nc(NN)c2c3CC(C)(C)OCc3sc2n1
ZINC20094853	56765	0.772	decoy	C[C@@H](Nc1ccc2NC(=O)Nc2c1)c3ccc(Cl)cc3
ZINC29360205	56772	0.915	decoy	CNC(=O)Cc1ccc(NC(=O)\C(=C\c2ccc(cc2)C(C)C)\c3cccs3)cc1
ZINC09722333	56772	0.898	decoy	COC(=O)c1ccc(Cl)cc1NC(=O)NCc2cccn2Cc3cccc(F)c3
ZINC02887727	56772	0.895	decoy	Cc1ccc(NCC(=O)Nc2ncc(Cc3cccc(c3)C(F)(F)F)s2)c(C)c1
ZINC28752710	56772	0.894	decoy	C[C@@H](OC(=O)c1cc(Cl)c(Cl)[nH]1)C(=O)Nc2ccccc2Oc3ccccc3
ZINC23362675	56772	0.892	decoy	O=C(CC[C@@H]1Cc2ccccc2NC1=O)Nc3ccccc3SCc4ccccc4
ZINC30989871	56772	0.888	decoy	COc1ccc(cc1)c2cc(NC(=O)NCc3ccc(F)cc3)ccc2OC(F)F
ZINC06652290	56772	0.887	decoy	CC(C)(C)c1ccc(OCc2nnc(SCc3c(F)cccc3Cl)n2N)cc1
ZINC12588035	56772	0.887	decoy	Cc1ccc(cc1)c2nc(SCC(=O)NC[C@@H]3CCCO3)[nH]c2c4ccc(C)cc4
ZINC06656476	56772	0.886	decoy	CCCCOC(=O)c1ccc(NC(=O)N2CCc3c([nH]c4ccccc34)[C@@H]2CC)cc1
ZINC29619422	56772	0.884	decoy	CN1CC[NH+](CCCCNc2nc(nc3sc(C)c(C)c23)c4cccs4)CC1
ZINC23320512	56772	0.882	decoy	CC[C@@H](COC)NC(=O)c1ccc(cc1)c2cc(n[nH]2)c3ccc(Cl)cc3Cl
ZINC21443739	56772	0.88	decoy	Clc1ccccc1c2oc(CCC(=O)Nc3ccc(Nc4ccccc4)cc3)nc2
ZINC24639415	56772	0.877	decoy	Clc1ccc(cc1)C(=O)Nc2ccccc2NC(=O)CSCc3cccs3
ZINC14432229	56772	0.874	decoy	C[C@H](Sc1cccc(NC(=O)\C=C\c2ccccc2)c1)C(=O)Nc3ccc(F)cc3
ZINC11500211	56772	0.872	decoy	Cc1cc(C)cc(NC(=O)[C@@H](Sc2nnc(CC3CCCC3)[nH]2)c4ccccc4)c1
ZINC20144136	56772	0.866	decoy	CC(C)c1ccc(C)cc1OCC(=O)Nc2ccc(c(Cl)c2)c3oc(CO)cc3
ZINC23154287	56772	0.863	decoy	Fc1nc(F)c(F)c(NNC(=O)CSC(c2ccccc2)c3ccccc3)c1F
ZINC24961322	56772	0.861	decoy	CC(=O)NCc1ccc(s1)c2csc(Nc3ccc(SC(F)F)cc3)n2
ZINC24126106	56772	0.861	decoy	C[C@H](Sc1n[n-]c(\C=C\c2ccc(F)cc2)n1)C(=O)NCc3ccc(Cl)cc3
ZINC23926758	56772	0.859	decoy	O=C(CCCSc1nc2ccccc2[nH]1)Nc3cccc(c3)C4SCCS4
ZINC11811661	56772	0.859	decoy	CCn1c(S[C@@H](C(=O)N)c2ccc(F)cc2)nnc1c3ccc(cc3)C(C)(C)C
ZINC09852460	56772	0.859	decoy	C[C@H](SCc1ccc(cc1)C(=O)Nc2ccccc2)C(=O)Nc3cc(C)ccc3C
ZINC08996160	56772	0.858	decoy	COc1cccc(Oc2c(C)n[nH]c2c3ccc(OCc4ccc(C)cc4)cc3O)c1
ZINC27085251	56772	0.858	decoy	COc1ccccc1[C@H](C)NC(=O)[C@@H](Sc2nc3cc(F)c(F)cc3[nH]2)C(C)C
ZINC06394594	56772	0.856	decoy	CCc1c(C)sc(NC(=S)N2CCN(CC2)c3ccc(O)cc3)c1C(=O)OC
ZINC01837147	56772	0.856	decoy	C=C(NNC(=O)CSc1nc2ccccc2s1)c3ccc(cc3)c4ccccc4
ZINC13936784	56772	0.852	decoy	CC(=O)c1ccc(NC(=S)Nc2cnn(Cc3ccc(Cl)cc3Cl)c2)cc1
ZINC02687078	56772	0.852	decoy	COc1cccc(c1)c2nc(SCC(=O)Nc3ccccc3)c([nH]2)c4ccccc4
ZINC03582115	56772	0.851	decoy	CCOC(=O)c1c2CCCc2sc1NC(=O)[C@@H](C)Sc3c[nH]c4ccccc34
ZINC03162186	56772	0.851	decoy	Fc1cc(Cl)c(NC(=O)NCCOc2ccccc2Cc3ccccc3)cc1F
ZINC06188191	56759	0.991	decoy	Oc1ccc(c(O)c1)c2[nH]ncc2Oc3ccc(Cl)cc3
ZINC19721500	56759	0.889	decoy	Cn1nc(C2CCCCC2)c(c1N)c3nc4ccccc4[nH]3
ZINC20184529	56759	0.879	decoy	Cc1cc(ccc1F)c2nc(sc2C[NH3+])c3ccncc3
ZINC02227137	56759	0.877	decoy	CC(C)Cc1nc2oc3c(NN)ncnc3c2c4CCCc14
ZINC03241107	56759	0.867	decoy	Oc1ccc(cc1\N=C\c2ccc[nH]2)\N=C\c3ccc[nH]3
ZINC19907665	56759	0.856	decoy	C[C@@H](Nc1ccc(F)c(F)c1F)c2cc(O)ccc2O
ZINC05854566	56759	0.844	decoy	COc1ccc2nc(cc(NN)c2c1)c3ccccc3
ZINC03909986	56759	0.839	decoy	N(c1ccccc1)c2c(nc3[nH]cnn23)c4ccccc4
ZINC01237661	56759	0.83	decoy	NNc1c(Cl)cnc(c1Cl)C(Cl)(Cl)Cl
ZINC20352113	56759	0.829	decoy	Nc1cc(F)ccc1n2nc(cc2C3CC3)C(F)(F)F
ZINC19939196	56759	0.829	decoy	CCCN1CCc2c(C1)sc3nc(SC)nc(N)c23
ZINC00005734	56759	0.829	decoy	CCC(CC)n1c(C)cc2c3c(N)nc(N)nc3ccc12
ZINC00275119	56759	0.825	decoy	Oc1ccc([C@H]2NN=C(Cc3ccccc3)S2)c(O)c1
ZINC20154564	56759	0.825	decoy	Cc1ccc2nc(oc2c1)c3ccc(NC(=S)N)cc3O
ZINC19750975	56759	0.823	decoy	Cc1cc2nc(C[NH3+])n(Cc3ccc(cc3)C#N)c2cc1C
ZINC07278383	56759	0.817	decoy	Cc1cc(Br)ccc1Nc2ccc(N)cn2
ZINC19872795	56759	0.81	decoy	C[C@@H]([NH3+])c1ccc(c(F)c1)n2nnc(n2)c3ccccc3
ZINC20392890	56759	0.809	decoy	Cc1ccc2nc(CC[NH3+])c(c3cccc(C)c3C)n2c1
ZINC13113918	56759	0.808	decoy	Nc1n[nH]c(c2ccccc2)c1c3ccccc3
ZINC11596034	56759	0.807	decoy	C[C@H]([NH3+])Cc1csc2nc(Cc3ccccc3)nn12
ZINC21960297	56759	0.807	decoy	Nc1ccc(NC(=O)C2CCCCC2)cc1C(F)(F)F
ZINC20535843	56759	0.806	decoy	Fc1cccc(NC(=O)Nc2ccc3cc[nH]c3c2)c1
ZINC00006798	56759	0.8	decoy	Nc1ncnc2c1c(nn2c3ccccc3)c4ccccc4
ZINC19722608	56759	0.8	decoy	CC1CC[NH+](Cc2sc(N)nc2c3cccs3)CC1
ZINC20078209	56759	0.798	decoy	N\C(=N/O)\c1ccc(CSc2cccs2)c(F)c1
ZINC08488993	56759	0.797	decoy	C[C@H](Sc1n[nH]c(N)n1)c2ccccc2Cl
ZINC02558527	56759	0.797	decoy	C[C@H]1CCc2c(C1)sc(N)c2C(=O)NCc3occc3
ZINC04344980	56759	0.797	decoy	CC(C)c1ccc(Nc2cc(O)n[nH]2)cc1
ZINC19684961	56759	0.795	decoy	[NH3+]CCCc1ccc2nc(N3CCCCC3)c(cc2c1)C#N
ZINC03695998	56759	0.795	decoy	CCc1cc(OC)ccc1[C@@H]2[NH2+]CCc3cc(O)c(O)cc23
ZINC00460078	56755	0.876	decoy	O=C1N(Cc2occc2)[C@H](Nc3ccccc13)c4ccccc4
ZINC01405665	56755	0.868	decoy	Fc1cccc(CNc2ncnc3cc(Cl)ccc23)c1F
ZINC03675065	56755	0.848	decoy	FC(F)(F)c1ccc(cc1)c2[nH]c3ccc(cc3c2C=O)C#N
ZINC00126959	56755	0.844	decoy	FC(F)(F)c1cc(Cl)cnc1NN=C2CCSCC2
ZINC15188329	56755	0.84	decoy	Cc1ccc(cc1)C2=CS\C(=N/c3ccccc3)\N2CCO
ZINC06863417	56755	0.836	decoy	Fc1cc(F)c2[nH]cc(c3nnnn3c4ccc(Cl)cc4)c2c1
ZINC03707398	56755	0.831	decoy	Clc1ccc(s1)c2nn(c3NCCc23)c4ccc(cc4)C#N
ZINC02427025	56755	0.829	decoy	Cc1cc(NC2CCCCC2)n3nc(C)c(c4ccccc4)c3n1
ZINC05499725	56755	0.824	decoy	CCOC(=O)[C@H]1Nc2ccc(C)cc2[C@@H]3[C@H]1Cc4ccccc34
ZINC04903114	56755	0.823	decoy	Clc1ccc(cc1)c2nc3ncccn3c2Nc4ccccc4
ZINC16837597	56755	0.817	decoy	Cc1ccc(Nc2nc(Cl)nc3c2cnn3C)cc1Cl
ZINC31488193	56755	0.815	decoy	C[C@@H]1CCC[C@H](NC(=O)c2ccn(n2)c3ccc(F)cc3)[C@@H]1C
ZINC08595217	56755	0.813	decoy	C[C@@H]1CC[C@@H](CC1)Nc2ncnc3onc(c4ccc(F)cc4)c23
ZINC02033597	56755	0.808	decoy	CCNc1nc(Cl)c(Cl)c(n1)C(Cl)(Cl)Cl
ZINC14480501	56755	0.807	decoy	CCOc1ccc(cc1)[C@@H]2Nc3ccc(cc3[C@H]4C=CC[C@@H]24)C#N
ZINC10642494	56755	0.805	decoy	Cc1nc(\C=C\C(=O)Nc2nc3ccc(Cl)cc3s2)cs1
ZINC01859810	56755	0.803	decoy	FC(F)(F)c1ccc2N=C(Cc3ccccc3)C(=O)Nc2c1
ZINC00817737	56755	0.801	decoy	COc1ccccc1[C@@H]2Nc3ccc(C)cc3c4cc(C)nn24
ZINC06809783	56755	0.8	decoy	Cc1cc(C)c2c(CC(=O)Nc3c(C)cccc3C)coc2c1
ZINC26055343	56755	0.796	decoy	Cc1oc(nc1C(=O)NCc2ccc(F)c(C)c2)c3ccccc3
ZINC25662405	56755	0.794	decoy	O=C(Nc1ccc(cn1)N2CCCC2)c3ccc4CCCc4c3
ZINC01625713	56755	0.792	decoy	CC1=CC(=O)N(C(=S)N1c2nc3ccccc3[nH]2)c4ccccc4
ZINC13075152	56755	0.791	decoy	OC[C@H]1CCCN(C1)c2nc(nc3ccccc23)c4cccs4
ZINC29922651	56755	0.791	decoy	O[C@@H](CN1CCCc2c(F)cc(F)cc12)c3ccccc3F
ZINC18254970	56755	0.791	decoy	Fc1cc(F)cc(NC(=O)[C@H]2Cc3cc(Cl)ccc3O2)c1
ZINC09426268	56755	0.79	decoy	CCCN1[C@@H](c2ccccc2C1=O)c3c(C)[nH]c4ccccc34
ZINC22241409	56755	0.789	decoy	Cc1ccc(cc1)c2csc(S[C@@H]3CCCCNC3=O)n2
ZINC00222464	56755	0.788	decoy	CCc1ccc(cc1)[C@@H]2C[C@@H](c3cccc(F)c3)n4nnnc4N2
ZINC02744041	56755	0.788	decoy	COc1ccccc1NC(=O)\C(=C\c2ccc(Cl)s2)\C#N
ZINC03008297	56755	0.788	decoy	CC(C)C(=O)Nc1c2CSCc2nn1c3cccc(C)c3C
ZINC04921008	56771	0.914	decoy	Clc1ccc(N\N=C\c2cccs2)cc1Cl
ZINC00202194	56771	0.901	decoy	Cc1cc(ccc1F)c2csc(Nc3ccccn3)n2
ZINC05087612	56771	0.898	decoy	CSc1cccc2sc(Nc3ccccc3)nc12
ZINC21950869	56771	0.878	decoy	FC(F)(F)Oc1ccccc1c2ccc3[nH]ccc3c2
ZINC11027279	56771	0.878	decoy	Cc1cc(c2ccccn2)c([nH]1)c3cc(Cl)cc(Cl)c3
ZINC00095899	56771	0.876	decoy	Clc1cccc(CSc2nc3ccccc3[nH]2)c1
ZINC03695037	56771	0.873	decoy	CCc1ccc(cc1)n2nc(CC(C)C)c3CCCCNc23
ZINC06070713	56771	0.872	decoy	COc1cccc(c1)c2n[nH]c(n2)c3cc(C)ccc3C
ZINC30284724	56771	0.869	decoy	Cc1ccc2cc(CNc3ccc(F)cc3)c(Cl)nc2c1
ZINC04043429	56771	0.868	decoy	C=CC[C@@H]1Nc2ccccc2C=C1c3ccc4ccccc4n3
ZINC06840431	56771	0.867	decoy	FC(F)(F)c1ccccc1N\N=C\2/CCc3ccccc23
ZINC22147955	56771	0.863	decoy	COc1ccc2[C@@H](CCCc2c1)Nc3cc(Cl)ccc3C
ZINC05539769	56771	0.859	decoy	Cc1ccc(\C=C\C(=O)Nc2ccc(F)c(Cl)c2)cc1
ZINC06047219	56771	0.859	decoy	CC1=C\C(=N/Nc2cc(ccc2Cl)C(F)(F)F)\CC1
ZINC03675862	56771	0.858	decoy	Cc1cc(Cl)cc2c(C=O)c([nH]c12)C3CCCCC3
ZINC21032320	56771	0.857	decoy	Clc1cc(Cl)c(NC[C@@H]2CCC=CC2)cc1Cl
ZINC21035471	56771	0.856	decoy	C[C@@H](Nc1cccc2cccnc12)c3cc(C)sc3C
ZINC04655792	56771	0.854	decoy	O[C@@H](c1ccc(F)cc1)c2ccc(cc2)c3ccc(F)cc3
ZINC06188035	56771	0.853	decoy	CSc1cc([nH]n1)c2sc3scc(C)c3c2C
ZINC19725777	56771	0.853	decoy	COc1ccc2[nH]c(cc2c1)c3ccc4CCCCc4c3
ZINC28539630	56771	0.851	decoy	C\C(=C/C[C@H]1C(=C)CC[C@H]2C(C)(C)[C@H](O)CC[C@]12C)\C=C
ZINC20566837	56771	0.849	decoy	Cc1ccsc1CNc2cc(Cl)ccc2Cl
ZINC06526643	56771	0.849	decoy	Oc1ccc(Cl)cc1N=Nc2ccc(Cl)cc2
ZINC19724794	56771	0.848	decoy	CCc1ccc(cc1)c2[nH]c3ccc(Cl)cc3c2C#N
ZINC07274582	56771	0.847	decoy	Cc1ccc(cc1C)c2nc(NC3CC3)sc2C
ZINC12157473	56771	0.846	decoy	Cc1cc(C)cc(NC(=O)C2(CCCC2)c3cccs3)c1
ZINC12200088	56771	0.844	decoy	C[C@H]1CCc2nc(N\N=C/c3sccc3C)sc2C1
ZINC00109763	56771	0.844	decoy	CCc1ccc(Nc2ncnc3sc(C)cc23)cc1
ZINC16284739	56771	0.843	decoy	Cc1ccc(C(=O)c2c[nH]cc2c3ccccc3)c(C)c1
ZINC16843919	56771	0.843	decoy	CCc1c(O)nc(C)nc1\C=C(/C)\c2ccc(Cl)cc2
ZINC00140070	296634	0.842	decoy	Nc1ccccc1c2c[nH]nc2O
ZINC05941058	296634	0.828	decoy	Nc1ncnc2c1ncn2[C@H]3CS[C@@H](CO)C3
ZINC28531774	296634	0.817	decoy	[NH3+][N-]c1oc(Cc2ccc(F)cc2)nn1
ZINC06226638	296634	0.812	decoy	[O-]C(=O)[C@H]1C[NH2+][C@H]2Cc3c[nH]c4cccc(C2=C1)c34
ZINC16983293	296634	0.812	decoy	CCCC1=NN2C(=S)[N-]N=C2NN1
ZINC05836187	296634	0.807	decoy	NC1=NC=NC2=NC(=N[C@H]12)C(F)(F)F
ZINC20272944	296634	0.804	decoy	[NH3+]CCc1nn2c(nnc2s1)C3CC3
ZINC01695704	296634	0.792	decoy	CNN(C)c1ncnc(Cl)c1N
ZINC03705784	296634	0.791	decoy	C[NH+]1CCCC[C@H]1c2nc(N)nc3NCCc23
ZINC19860521	296634	0.79	decoy	NC1=C(C#N)C2=CCCC[C@H]2[C@@H](c3ccc[nH]3)C1(C#N)C#N
ZINC22637924	296634	0.786	decoy	[NH3+]C[C@H]1CCCN(C1)c2oc3cccnc3n2
ZINC24300782	296634	0.773	decoy	C=CN1NCC2NN=CN=C12
ZINC06484998	296634	0.772	decoy	COc1ccc2cnnc(NN)c2c1
ZINC00226049	296634	0.769	decoy	[NH3+][C@@H](C(=O)[O-])[C@@]12C[C@@H]3C[C@@H](C[C@@H](C3)C1)C2
ZINC01594239	296634	0.768	decoy	Oc1ccc(O)c(CN2CCOCC2)c1
ZINC19730116	296634	0.764	decoy	Nc1[nH]ncc1Cc2ccncc2
ZINC20469807	296634	0.76	decoy	Cc1nn(C)c(c1C[NH3+])n2cncn2
ZINC19813951	296634	0.753	decoy	Nc1cnn(c1)[C@H]2CCCCNC2=O
ZINC05547784	296634	0.752	decoy	Cc1ccc2N(N)C(=O)C=C([O-])c2c1
ZINC30709349	296634	0.744	decoy	C[C@@H](N(C)Cc1c(Cl)nc2sccn12)C(=O)N
ZINC05029926	296634	0.744	decoy	NC(=O)N\N=C\1/CCC2=C1CCC2
ZINC01095798	296634	0.738	decoy	Nc1ccc([S-])s1
ZINC20445767	296634	0.737	decoy	[NH3+][C@H]1CCc2n[nH]c(c2C1)C(F)(F)F
ZINC13536152	296634	0.737	decoy	Nc1cc2OCC(=O)Nc2cc1Cl
ZINC26731252	296634	0.736	decoy	COC(=O)[C@H]1Cc2[nH]cnc2C(C)(C)N1
ZINC05834802	296634	0.732	decoy	N[C@@H]1C(=NN=C2C=C(F)[C@H](F)C=C12)C(=O)N
ZINC05741643	296634	0.732	decoy	CC1(C)C[C@H]2[C@H](O)C(=C3C[C@@H](O)[C@]3(C)[C@H]2C1)CO
ZINC21042532	296634	0.731	decoy	O\N=C/N1N2C[C@@H]2CC1=N
ZINC00127847	296634	0.731	decoy	O=C1NC2NC(=O)N(C3CCCCC3)[C@H]2N1
ZINC21506534	296634	0.728	decoy	C[C@@H](O)[C@@H](N)c1onc(n1)c2cccs2
ZINC25719969	296640	0.86	decoy	Clc1snnc1CSC2=Nc3sc4CCCc4c3C(=O)N2C[C@@H]5CCCO5
ZINC24920394	296640	0.855	decoy	COC(=O)c1cc([N-]C(=O)c2nc(c3ccc(F)cc3)n4CCCCCc24)c(F)cc1F
ZINC09340693	296640	0.836	decoy	Cc1c(C)n(Cc2ccncc2)c3ncn4nc(CSc5oc6ccccc6n5)nc4c13
ZINC32070736	296640	0.831	decoy	COc1cc2[CH-]c3c(nn(c4ccc(Cl)cc4)c3c2cc1OC)C(=O)Nc5cccnc5
ZINC14281264	296640	0.825	decoy	Fc1ccc(cc1)n2c(Sc3ccc4nnc(n4n3)C(F)(F)F)nnc2c5occc5
ZINC31631972	296640	0.81	decoy	C[C@]1([N-]C(=O)N(Cc2nc3cc(Cl)ccc3n2Cc4ccccc4)C1=O)c5ccccc5
ZINC26959784	296640	0.81	decoy	O=C(CSc1ncnc2ccsc12)N3N=C(C[C@@H]3c4cccs4)c5cccs5
ZINC26703305	296640	0.807	decoy	COc1ccc(OC)c(CN2CCN(CC2)c3nc(Cl)c(C#N)c(Cl)c3Cl)c1
ZINC13664176	296640	0.796	decoy	Cc1ccc(cc1)c2ccc(nn2)N3CCN(CC3)C(=O)COc4cc(C)ccc4Cl
ZINC24602372	296640	0.794	decoy	C1CN(CCO1)c2ccc(cn2)c3oc(nn3)c4cn(nc4c5ccccc5)c6ccccc6
ZINC14224697	296640	0.794	decoy	Cc1ccc(Cn2nc(C)c([N-]S(=O)(=O)c3ccc(Br)s3)c2C)cc1
ZINC14363946	296640	0.791	decoy	CC1=CN2C(=O)C=C(COC(=O)c3nn(c4CCCCCc34)c5ccc(F)cc5)N=C2C=C1
ZINC23381062	296640	0.789	decoy	Cc1sc2nc(CN3CCOCC3)nc(Sc4nnc(n4C)C(F)(F)F)c2c1C
ZINC04238485	296640	0.788	decoy	Fc1cc(F)cc(c1)C2=Nc3cnc(Oc4cccc(Cl)c4)nc3N(CCC#N)C2=O
ZINC24010635	296640	0.788	decoy	C[C@H](OC(=O)c1csc2CCCCc12)C(=O)N3CCC[C@@H]3c4ccc5OCCOc5c4
ZINC16777266	296640	0.781	decoy	CCCC(=O)N1N=C(Sc2c1nc(C)n2C(=O)CCC)c3ccc(Cl)c(Cl)c3
ZINC19372960	296640	0.781	decoy	C1CCC(C1)n2nnnc2[C@H](N3CCN(CC3)c4ccccc4)c5ccc6ncccc6c5
ZINC10393270	296640	0.781	decoy	Cc1cccc(c1)N2CCN(CC2)C(=O)c3cccc(OCc4cn5cc(C)ccc5n4)c3
ZINC09297518	296640	0.78	decoy	CCCCN1C(=O)N(C)c2nc3n(c(cn3c2C1=O)c4ccccc4)c5ccc(C)c(C)c5
ZINC08965623	296640	0.78	decoy	Cc1onc(c1)n2c(C)cc(C(=O)Cn3nnc(n3)c4ccccc4Br)c2C
ZINC10300739	296640	0.779	decoy	COc1ccc(cc1)C(=O)\C(=C\2/S\C(=C/c3ccc(F)c(F)c3)\C(=O)N2C4CC4)\C#N
ZINC02322335	296640	0.779	decoy	COC(=O)[C@@]1(N=C(OC(=N1)c2ccc(Cl)cc2Cl)N3CCOCC3)C(F)(F)F
ZINC09522141	296640	0.777	decoy	Clc1cccc2sc(nc12)N(Cc3ccccn3)C(=O)Cc4ccc5OCOc5c4
ZINC10060449	296640	0.777	decoy	COc1ccc(cc1)[C@@H]2C[C@@H](c3ccccc3OC)n4ncnc4N2C(=O)c5ccccc5
ZINC16758403	296640	0.775	decoy	C[C@H](OC(=O)c1c(Cl)ccc(Cl)c1Cl)C(=O)c2ccc3N(CCc3c2)C(=O)C
ZINC08858214	296640	0.774	decoy	COC(=O)C1=C(C)N=C2S\C(=C\c3ccc(cc3)N(C)C)\C(=O)N2[C@@H]1c4cccs4
ZINC29876459	296640	0.773	decoy	CC1=CC(=O)N2N=C(CSc3ncnc4scc(c5ccc(F)cc5)c34)SC2=N1
ZINC13118017	296640	0.772	decoy	Cc1ccccc1n2nnnc2SCC(=O)N3[C@H](COc4ccccc34)c5ccccc5
ZINC02493471	296640	0.772	decoy	CC1(C)CC(=O)C2=C(C1)N(C(=O)C[C@@H]2c3ccc(F)cc3)c4nnc(SCC=C)s4
ZINC26210011	296640	0.77	decoy	Cc1cc(C)cc(c1)c2oc(SCC3=NC(=O)c4c(N3)scc4c5occc5)nn2
ZINC20396783	296637	0.932	decoy	[NH3+]CCSc1nc(cc(c2ccccc2)c1C#N)c3ccccc3
ZINC07985282	296637	0.866	decoy	C[C@H]([NH2+]Cc1ccc(cc1)n2ccnc2)c3ccc4CCCCc4c3
ZINC19231931	296637	0.866	decoy	COc1cc(C[NH2+][C@H](C)c2ccc(Cl)c(Cl)c2)ccc1O
ZINC25356950	296637	0.864	decoy	C([NH2+][C@@H]1CCOc2ccccc12)c3ccc(Nc4ccccc4)cc3
ZINC03708989	296637	0.864	decoy	C[C@@H]([NH3+])c1nc(cs1)c2ccc(OCc3ccccc3)c(F)c2
ZINC12390376	296637	0.863	decoy	CCc1c(N)c2c(C)c(C)n(CC[NH+](C)C)c2nc1c3ccccc3
ZINC12325052	296637	0.856	decoy	CCCc1[nH+]c2c(c(C)c(C)n2Cc3ccccn3)c(N)c1CC
ZINC11851581	296637	0.856	decoy	CCOc1c(C)cc(C)cc1c2csc(n2)c3cccc(C[NH3+])c3
ZINC02075238	296637	0.854	decoy	Cc1ccc2[nH]c3[C@@H](CCCc3c2c1)[NH2+]CCOc4ccc(F)cc4
ZINC19751120	296637	0.845	decoy	C[C@H]([NH3+])c1nc2cc(C)c(C)cc2n1CCOc3ccc(C)cc3
ZINC03225900	296637	0.843	decoy	CCC[NH+]1CCC(=CC1)NNc2c(Cl)cc(Cl)cc2Cl
ZINC19623170	296637	0.836	decoy	Nc1ccc(cc1)N2CC[NH+](CCCc3cccc(Cl)c3)CC2
ZINC03128300	296637	0.836	decoy	O=C(C[C@@H]1[NH2+]CCc2ccccc12)Nc3ccc(Oc4ccccc4)cc3
ZINC20480937	296637	0.835	decoy	CCCCc1ccc(cc1)[C@@H]([NH3+])c2cncc(Br)c2
ZINC19734094	296637	0.832	decoy	CC(C)(C)c1ccc(Cn2c(CC[NH3+])nc3ccccc23)cc1
ZINC20264427	296637	0.832	decoy	CN(Cc1ccc(C)cc1)[C@H](C[NH3+])c2ccc(Br)s2
ZINC03702450	296637	0.831	decoy	CC(C)CCOc1cccc(c1)[C@@H]2[NH2+]CCc3cc(O)ccc23
ZINC20559649	296637	0.83	decoy	COCCc1ccc(cc1)[C@H]([NH3+])c2ccc(Cl)cc2Cl
ZINC15520172	296637	0.83	decoy	NC(=[NH+]Cc1occc1)SCc2ccc(Cl)c(Cl)c2
ZINC22148441	296637	0.829	decoy	C[C@H]([NH2+]CCc1ccc(Cl)cc1Cl)c2ccc(C)cc2O
ZINC17310593	296637	0.824	decoy	Brc1csc(C[NH2+]CCc2c[nH]c3ccccc23)c1
ZINC29654863	296637	0.821	decoy	Cc1ccc(cc1)c2n[nH]cc2C[NH2+]Cc3ccccc3Cl
ZINC01706300	296637	0.821	decoy	CC(C)(C)CC(C)(C)c1cc(O)c(O)c(C[NH+]2CCCCC2)c1
ZINC31862252	296637	0.819	decoy	COC(=O)c1c(N)sc(C[NH+]2CCCC2)c1c3ccc(C)cc3
ZINC20325132	296637	0.817	decoy	Cc1sc2ncnc(NCC[NH3+])c2c1c3ccc4CCCCc4c3
ZINC01509164	296637	0.813	decoy	CC(C)(C)c1cc(CCN2CC[NH2+]CC2)cc(c1O)C(C)(C)C
ZINC03225875	296637	0.811	decoy	Cc1ccc(N[NH2+]C2=CCN(Cc3ccccc3)CC2)cc1Cl
ZINC04969221	296637	0.807	decoy	C[C@H]([NH2+]C1CCCC1)C(=O)Nc2ccccc2c3ccccc3
ZINC04678528	296637	0.804	decoy	Cc1ccc(cc1)c2c[nH+]c(NCc3cc(Cl)ccc3O)n2C
ZINC11847945	296637	0.804	decoy	CC(C)c1ccc(cc1)[C@H](C[NH3+])N2CCN(CC2)c3ccccc3
ZINC16138250	56770	0.903	decoy	C=CC(=O)Nc1ccc(cc1)c2nc3ccc(NC(=O)C=C)cc3[nH]2
ZINC31973524	56770	0.883	decoy	CCOc1ccc(cc1)c2csc3nc(c(C[NH3+])n23)C(C)(C)C
ZINC22183551	56770	0.863	decoy	N\C(=N/OCc1cc(on1)c2cccs2)\c3ccc(Cl)cc3
ZINC07675764	56770	0.86	decoy	COc1cc(OC)cc(\C=C(/C(=S)N)\c2nc3ccccc3[nH]2)c1
ZINC00416786	56770	0.858	decoy	Fc1ccc(cc1)c2cnc(SCC(=O)NC3CCCCC3)[nH]2
ZINC19753149	56770	0.833	decoy	C[C@H]([NH3+])c1nc2cc3OCCOc3cc2n1CCCc4ccccc4
ZINC02219219	56770	0.83	decoy	CC(C)[C@H]([NH3+])c1nnc2sc(SCc3ccc(F)cc3)nn12
ZINC00140543	56770	0.829	decoy	Cc1ncc(CSc2nc(cs2)C(C)(C)C)c(CO)c1O
ZINC20094670	56770	0.828	decoy	CC(C)c1ccc(cc1)c2c(C#N)c(N)nc(SCCO)c2C#N
ZINC00527381	56770	0.826	decoy	COc1ccc2c(c1)[nH]c3c(NCCC4=CCCCC4)ncnc23
ZINC31652772	56770	0.826	decoy	Cc1cc(N)nc(SCc2csc(Cc3ccccc3)n2)n1
ZINC00347859	56770	0.826	decoy	NNC(=O)CSc1nc(cc(n1)c2ccccc2)c3ccccc3
ZINC17070806	56770	0.825	decoy	COc1ccc(NC(=O)[C@H](C)Sc2ccc(N)cc2)cc1Cl
ZINC12299837	56770	0.819	decoy	COc1ccc(cc1)c2n[nH]cc2C[NH2+][C@@H]3COc4ccccc4C3
ZINC32064299	56770	0.819	decoy	CC(C)Oc1ccnc(c1)[C@@H](C)Sc2nc(N)cc(Cl)n2
ZINC02843154	56770	0.817	decoy	Cc1cc(n[nH]1)C(=O)NNC(=C)c2ccc(cc2)c3ccccc3
ZINC10003143	56770	0.816	decoy	Cc1ccc(cc1)c2[nH]ncc2C[NH2+]Cc3ccc4OCOc4c3
ZINC16576096	56770	0.814	decoy	C[C@@H]([NH2+]Cc1[nH]nnc1c2ccccc2)[C@@]34C[C@@H]5C[C@@H](C[C@@H](C5)C3)C4
ZINC04894814	56770	0.812	decoy	NC(=O)N\N=C\c1ccc(OCc2ccc(Cl)cc2Cl)cc1
ZINC04848565	56770	0.807	decoy	Cc1nc(NCCNC(=O)C2CC2)c3c4CCCCc4sc3n1
ZINC04140768	56770	0.806	decoy	N\C(=N/O)\c1cn(CCOc2ccccc2Cl)c3ccccc13
ZINC19932547	56770	0.806	decoy	C(c1ccccc1)n2ccnc2[C@@H](N3CC[NH2+]CC3)c4ccccc4
ZINC25244918	56770	0.805	decoy	CCC(=O)Nc1ccc(CNC(=O)c2cc3cc(C)ccc3[nH]2)cc1
ZINC21873549	56770	0.805	decoy	Cc1ccccc1Nc2nc(NCc3occc3)nc4c2cnn4C
ZINC03226260	56770	0.804	decoy	O=C(NC(=S)NNc1nc2ccccc2s1)c3occc3
ZINC00190445	56770	0.803	decoy	CCOc1ccccc1Nc2nc(cs2)c3sc(N)nc3C
ZINC02864721	56770	0.802	decoy	COc1ccc(Oc2ccc3[nH]c4C(=CCCc4c3c2)NO)cc1
ZINC05045030	56770	0.799	decoy	CCCCc1[nH]nc2OC(=C(C#N)[C@H](c3ccc(cc3)N(C)C)c12)N
ZINC19777100	56770	0.799	decoy	CCOc1cc(CNc2ccccn2)cc(Br)c1O
ZINC08184967	56770	0.798	decoy	Fc1ccc(NC(=O)NC[C@@H]([NH+]2CCCC2)c3cccs3)cc1
ZINC19883206	296639	0.921	decoy	Cc1ccccc1C[NH2+][C@H]2CCc3c(C2)sc4N=CN(Cc5ccncc5)C(=O)c34
ZINC23249676	296639	0.889	decoy	CCC(C)(C)[C@@H]1CCc2c(C1)sc(NC(=O)CN3CC[NH+]4CCC[C@@H]4C3)c2C#N
ZINC14988436	296639	0.858	decoy	C([NH2+]Cc1cc2cc3OCOc3cc2nc1c4ccsc4)[C@@H]5C[C@H]6C=C[C@@H]5C67CC7
ZINC09801018	296639	0.854	decoy	Nn1c(SCc2csc(n2)c3ccccc3Cl)nnc1c4cccc(F)c4
ZINC20600340	296639	0.853	decoy	COc1ccc2[nH]c(C[NH+]3CCC[C@H](C3)N4CCN(CC4)c5ccccc5)c(C)c2c1
ZINC11881582	296639	0.85	decoy	Fc1cccc(F)c1c2cn[nH]c2[C@@H]3CCC[NH+](Cc4cnn(c4)c5ccccc5)C3
ZINC14957072	296639	0.839	decoy	COc1ccc(cc1)c2ccccc2NC(=O)[C@H]3CCC[NH+](C3)C4CCSCC4
ZINC23328775	296639	0.837	decoy	C[NH+]1CCC[C@@H]1CCNC(=O)c2cc(nc3ccccc23)N4CCc5ccccc5C4
ZINC28785870	296639	0.835	decoy	Clc1ccccc1NC2=NN(CN3CCN(CC3)c4cc[nH+]cc4)C(=S)S2
ZINC14746675	296639	0.832	decoy	Cn1nc(C(=O)N2CCCC2)c3C[C@@H](CCc13)[NH2+]CC4(CCCCC4)c5ccccc5
ZINC27932039	296639	0.831	decoy	O=C(NC1CC[NH+](CCc2ccccc2)CC1)c3cc4COc5ccccc5c4s3
ZINC24878865	296639	0.831	decoy	C(Cc1c[nH]c2ccccc12)[NH+]3CCC(CC3)c4onc(n4)c5ccc6OCOc6c5
ZINC20524866	296639	0.83	decoy	Brc1cc(Br)c(OCC[NH2+]C2CC2)c(Br)c1
ZINC26331873	296639	0.829	decoy	Cc1c(O)ccc2C(=CC(=O)Oc12)C[NH+](Cc3ccc(Br)cc3)C4CC4
ZINC14974432	296639	0.827	decoy	COc1ccc(cc1)n2ncc3[C@@H](CC(C)(C)Cc23)[NH2+]Cc4ccc5nsnc5c4
ZINC20999086	296639	0.819	decoy	COc1ccc(cc1F)c2n[nH]cc2CN3CC[NH+](CC3)[C@@H]4CCc5ccccc5C4
ZINC12467037	296639	0.819	decoy	CCOc1cc(\C=N/N2CC[NH+](CC2)C3c4ccccc4c5ccccc35)ccc1O
ZINC24576508	296639	0.817	decoy	C[NH+]1CCN(CC1)c2ccc(NC(=O)c3cc(nn3c4ccccc4)C5CC5)cc2C
ZINC03815239	296639	0.811	decoy	C[NH+](C)CCn1ccc2cc3c(Nc4cccc(Br)c4)ncnc3cc12
ZINC26921256	296639	0.81	decoy	Clc1ccc(Cl)c(NC(=O)CC[NH+]2CCC[C@@H]2c3nc4ccccc4s3)c1
ZINC01360978	296639	0.808	decoy	Cc1ccc(NC(=O)N(CC2=Cc3ccc(C)c(C)c3NC2=O)Cc4occc4)cc1
ZINC30631701	296639	0.806	decoy	Cc1nc(C)c2c(C)c(C[NH2+][C@H]3CCCc4c3cnn4Cc5ccccc5)sc2n1
ZINC14993639	296639	0.803	decoy	COc1ccc(O)c(C[NH+]2CCOc3c(C2)cc(cc3OC)c4ccc(C)s4)c1
ZINC31305611	296639	0.8	decoy	O[C@@H](CNC(=O)c1nn(c2CCCCc12)c3ccc(F)cc3)c4ccc(F)cc4F
ZINC15229898	296639	0.79	decoy	COc1ccccc1NC(=O)N\N=C/c2cccn2c3ccc(Br)cc3
ZINC31961834	296639	0.789	decoy	C[C@H](CNC(=O)c1nc(oc1C)c2ccc(Cl)cc2)N3CCc4sccc4C3
ZINC28801454	296639	0.788	decoy	C[C@@H](Sc1ccc(NC(=O)C)cc1)C(=O)Nc2cc(Cl)c(Cl)cc2Cl
ZINC21448729	296639	0.788	decoy	Cc1nn(Cc2ccc(F)cc2)c(Cl)c1C(=O)Nc3nc(cs3)c4ccc[nH]4
ZINC22126313	296639	0.788	decoy	COc1cc(Br)c(cc1OC)[C@@H](N2CC[NH2+]CC2)c3cc(C)cc(C)c3
ZINC31455450	296639	0.787	decoy	Cc1cc(Cl)ccc1NC(=O)COC(=O)c2cc3cc(Br)ccc3[nH]2
ZINC23340257	296638	0.925	decoy	Cc1cccc(C[NH2+][C@H]2CCc3c(C2)sc4N=CN(Cc5ccccn5)C(=O)c34)c1
ZINC15517508	296638	0.887	decoy	C[NH+]1CCN(CC1)c2ccc(N\C(=C(/C#N)\c3nc(cs3)c4ccccc4)\C)cc2
ZINC27395430	296638	0.87	decoy	Cn1cc(C[NH2+]Cc2ccc(Cl)cc2Cl)c(n1)c3ccc4OCCCOc4c3
ZINC23249677	296638	0.859	decoy	CCC(C)(C)[C@H]1CCc2c(C1)sc(NC(=O)CN3CC[NH+]4CCC[C@@H]4C3)c2C#N
ZINC30553987	296638	0.859	decoy	Nn1c(SCc2csc(n2)c3ccc(Cl)cc3)nnc1c4ccc(F)cc4
ZINC08327455	296638	0.854	decoy	CC[NH+]1CCC(CC1)Nc2nc(nc3scc(c4ccccc4)c23)c5cccnc5
ZINC05056269	296638	0.833	decoy	Cc1oc(nc1C[NH+]2CCC[C@@H](C2)C(=O)NC3CCCCC3)c4cccc(Cl)c4
ZINC19787965	296638	0.829	decoy	COc1ccc(Br)cc1CN2CC[NH+](Cc3c[nH]c4ccccc34)CC2
ZINC31813685	296638	0.824	decoy	Fc1ccccc1n2nc(C(=O)NC3CC[NH+](Cc4ccccc4)CC3)c5CCCc25
ZINC28889990	296638	0.82	decoy	Fc1cc(Cl)ccc1NC(=O)CC[NH+]2CCCC[C@H]2c3nc4ccccc4s3
ZINC31417247	296638	0.817	decoy	Cc1ccccc1C[NH+]2CCCN(CC2)C(=O)c3cc4c(OC(F)F)cccc4[nH]3
ZINC14974429	296638	0.814	decoy	COc1ccc(cc1)n2ncc3[C@H](CC(C)(C)Cc23)[NH2+]Cc4ccc5nsnc5c4
ZINC04939808	296638	0.812	decoy	C[C@@H]1CCC[C@H](C)[NH+]1CCCNC(=O)c2cc3C(=O)Oc4ccc(C)cc4c3s2
ZINC14746674	296638	0.811	decoy	Cn1nc(C(=O)N2CCCC2)c3C[C@H](CCc13)[NH2+]CC4(CCCCC4)c5ccccc5
ZINC12465733	296638	0.809	decoy	CCOc1cccc(\C=N/N2CC[NH+](CC2)C3c4ccccc4c5ccccc35)c1O
ZINC29351110	296638	0.809	decoy	Clc1ccc(OCC(=O)Nc2nc(cs2)c3ccc[nH]3)c(Br)c1
ZINC20696283	296638	0.803	decoy	COCCOc1ccc2N[C@@H]([C@H]3CC=C[C@@H]3c2c1)c4cc(Br)ccc4O
ZINC22937990	296638	0.799	decoy	CC1(C)CN(CC[NH+]1CCCO)[C@@H]2C[C@@H](c3ccc(F)cc3)c4ccc(Cl)cc24
ZINC28894075	296638	0.795	decoy	C[C@H]([NH2+][C@@H](C)c1ccc(Br)cc1)C(=O)N2CCN(CC2)c3ccccc3
ZINC31056642	296638	0.785	decoy	Fc1ccc(NC(=O)[C@H]2CCCN(Cc3onc(n3)c4cccs4)C2)cc1Cl
ZINC22108450	296638	0.785	decoy	COc1ccc(cc1F)[C@H](N2CCC[NH2+]CC2)c3cc(ccc3Cl)C(F)(F)F
ZINC12386286	296638	0.782	decoy	Cc1ccc(C[NH+]2CCC[C@@H](C2)N3CCN(Cc4ccc5OCOc5c4)CC3)s1
ZINC05107390	296638	0.781	decoy	C[C@H]1CCCC[NH+]1CCNC(=O)C2CCN(CC2)c3nc4c(C)cc(C)cc4s3
ZINC24547982	296638	0.779	decoy	CN(CC(=O)Nc1ccc(Cl)c(Cl)c1)C(=O)Cc2c(C)[nH]c3ccc(C)cc23
ZINC04113122	296638	0.778	decoy	FC(F)(F)c1ccc(Cl)c(NC(=O)\C(=C/c2c[nH]nc2c3ccccc3)\C#N)c1
ZINC22186055	296638	0.776	decoy	O=C(Nc1ccccc1Oc2ccccc2)[C@@H]3CCCN(C3)C(=O)Nc4ccccc4
ZINC31297193	296638	0.776	decoy	Cc1ccc(cc1)n2nc(C)cc2NC(=O)CSc3nc4cc(F)c(F)cc4[nH]3
ZINC12103619	296638	0.774	decoy	C[C@@H](Sc1nnc([nH]1)C2CCCC2)C(=O)Nc3cc(Cl)c(Cl)cc3Cl
ZINC11209924	296638	0.772	decoy	Brc1ccc(\C=C\C(=O)Nc2ccc(NC(=O)c3occc3)cc2)s1
ZINC10641316	296638	0.771	decoy	CC(=O)Nc1ccc(NC(=O)Cc2coc3cc4CCCc4cc23)c(c1)C(F)(F)F
ZINC20428431	56774	0.911	decoy	COc1ccc(Cl)cc1[C@H]([NH3+])Cc2nc3ccccc3s2
ZINC20392905	56774	0.909	decoy	[NH3+]CCc1nc2ccc(Cl)cn2c1c3ccc4CCCCc4c3
ZINC19642493	56774	0.907	decoy	Fc1cccc(c1)c2n[nH]cc2C[NH2+][C@H]3COc4ccccc4C3
ZINC20549009	56774	0.892	decoy	Oc1ccc2[C@@H](COc2c1)[NH2+]CCc3ccc(Cl)cc3Cl
ZINC11566970	56774	0.875	decoy	C[C@H]([NH3+])c1cn2c(csc2n1)c3ccc(cc3)c4ccccc4
ZINC12407587	56774	0.864	decoy	C[NH+](C)CCn1c(C)c(C)c2c(N)c(C)c(nc12)c3ccccc3
ZINC26440513	56774	0.864	decoy	[NH3+][C@H](Cc1ccc(Cl)cc1)c2nc3cc(Cl)ccc3[nH]2
ZINC05917575	56774	0.841	decoy	COc1ccc(cc1)[C@H]2SC(=[NH2+])NC(=C2)c3ccc(F)cc3
ZINC31973916	56774	0.84	decoy	CCc1ccc(cc1)c2nc3sc4C[C@@H](C)CCc4n3c2C[NH3+]
ZINC19726956	56774	0.833	decoy	O=C1Nc2ccc(CC3CC[NH2+]CC3)cc2C=C1c4ccccc4
ZINC12455914	56774	0.829	decoy	Fc1ccc(N[C@H]2CCC[NH+](Cc3c[nH]c4ccccc34)C2)cc1
ZINC14946478	56774	0.826	decoy	O[C@H]1CCCc2[nH+]c3ccccc3c(NCCc4ccccc4)c12
ZINC05642561	56774	0.822	decoy	C([NH+]1CCC(=NNc2nc3ccccc3[nH]2)CC1)c4ccccc4
ZINC00233370	56774	0.821	decoy	Nc1[nH+]c2ccccc2n1CCOc3ccc(Br)cc3
ZINC04678325	56774	0.81	decoy	Cn1c(NCc2cccc(O)c2)[nH+]cc1c3cccc(Cl)c3
ZINC15070912	56774	0.804	decoy	O=C(N[C@@H]1CCC[NH+](C1)C2CCCCCC2)Nc3ccccc3
ZINC15075483	56774	0.804	decoy	Cc1c([nH]c2ccc(C[NH2+]C3CCOCC3)cc12)c4ccc(F)cc4
ZINC21793247	56774	0.803	decoy	Cc1ccc2[nH]c(C)c([C@H](O)C[NH+]3CCc4ccccc4C3)c2c1
ZINC08737777	56774	0.801	decoy	Cc1c([C@@H](C[NH3+])C(F)(F)F)c2ccccc2n1c3ccccc3
ZINC20470345	56774	0.801	decoy	[NH3+]Cc1c(Cl)cccc1Oc2ccc(Cl)c3cccnc23
ZINC21035905	56774	0.8	decoy	Clc1ccc(NC(=O)[C@@H]2C[C@H]3CCCC[C@@H]3[NH2+]2)cc1Cl
ZINC03737499	56774	0.8	decoy	COc1ccc2[nH]c3[C@H]([NH2+]CCc3c2c1)c4cc(C)cc(F)c4
ZINC20184365	56774	0.8	decoy	[NH3+]Cc1sc(nc1c2cccs2)c3c(F)cccc3F
ZINC22101781	56774	0.799	decoy	CSc1ccc(cc1)[C@@H](N2CCC[NH2+]CC2)c3cccs3
ZINC08324642	56774	0.797	decoy	C[C@H]([NH+](C)CC1=NC(=N)c2c(C)c(C)sc2N1)c3cccs3
ZINC19751192	56774	0.795	decoy	C[C@H]([NH3+])c1nc2cc(C)c(C)cc2n1Cc3ccc(cc3)C#N
ZINC03695828	56774	0.795	decoy	CCOc1cc(C)c(C)cc1[C@@H]2[NH2+]CCc3cc(O)c(O)cc23
ZINC11850421	56774	0.793	decoy	[NH3+][C@H]1CCCc2nc(COc3ccc(cc3)c4ccccc4)sc12
ZINC13208057	56774	0.792	decoy	CN(C)c1ccc(Nc2cc(C)[nH+]c3cc(ccc23)N(C)C)cc1
ZINC20192667	56774	0.79	decoy	Cc1c(N)cccc1C[NH+]2CCN(CC2)c3cccc(Cl)c3
ZINC20342620	296636	0.884	decoy	Cc1cccn2c(CC[NH3+])c(nc12)c3ccc4CCCCc4c3
ZINC00086735	296636	0.876	decoy	Cc1[nH]nc(c1Oc2ccc(Cl)cc2)c3ccc(O)cc3O
ZINC00417893	296636	0.874	decoy	Cc1ccc2nc(c3ccc(O)cc3)c(NC4CCCC4)n2c1
ZINC01726345	296636	0.854	decoy	OCCNc1nc2cc(Cl)ccc2c3ccc(Cl)cc13
ZINC20270582	296636	0.848	decoy	[NH3+]CCc1cn2nc(\C=C\c3ccc(Cl)cc3)sc2n1
ZINC29054122	296636	0.837	decoy	Cc1ccc(C)c(NC(=O)Cc2c(C)[nH]c3ccc(F)cc23)c1
ZINC19751191	296636	0.836	decoy	C[C@@H]([NH3+])c1nc2cc(C)c(C)cc2n1Cc3ccc(cc3)C#N
ZINC02210723	296636	0.834	decoy	CC(C)Cc1nc2oc3c(NN)ncnc3c2c4CCCCc14
ZINC04453390	296636	0.829	decoy	CCc1ccc(cc1)[C@@H]2C(=C(N)Oc3n[nH]c(C(C)C)c23)C#N
ZINC00266128	296636	0.825	decoy	Nc1nc2ccccc2n1\N=C\c3ccc(Cl)cc3Cl
ZINC04749316	296636	0.823	decoy	NC(=O)c1ccsc1NC(=O)c2csc3CCCCc23
ZINC00173395	296636	0.823	decoy	Nc1c(nnn1c2ccc(Br)cc2)c3ccccc3
ZINC26776349	296636	0.818	decoy	CN(C[C@@]12C[C@@H]3C[C@@H](C[C@@H](C3)C1)C2)c4cc(Cl)nc(N)n4
ZINC20430466	296636	0.81	decoy	C[C@H](Nc1ccc(F)cc1Br)c2cc(O)ccc2O
ZINC20535931	296636	0.808	decoy	COC(=O)c1sccc1NC(=O)Nc2ccc3cc[nH]c3c2
ZINC32004598	296636	0.807	decoy	[NH3+]CCc1c(Cl)ccc(c1Cl)c2ccc3OCOc3c2
ZINC11735493	296636	0.804	decoy	N[C@@H](c1cccs1)c2nc3ccccc3n2c4ccccc4
ZINC00137217	296636	0.798	decoy	NNc1ncnc2scc(c3ccc(Br)cc3)c12
ZINC06609318	296636	0.796	decoy	Cn1c(NCc2ccc(O)cc2)[nH+]cc1c3cccc(Cl)c3
ZINC22124663	296636	0.795	decoy	Nc1ccc2[nH]c(nc2c1)c3cc(Br)ccc3Cl
ZINC06407448	296636	0.793	decoy	C\C(=N/Nc1ncnc2sc(C)c(C)c12)\c3cccc(N)c3
ZINC12462044	296636	0.79	decoy	Cc1ccc(cc1)c2nc(CSc3nccc(N)n3)cs2
ZINC00034730	296636	0.786	decoy	Cc1nc(N)sc1c2csc(Nc3ccccc3Cl)n2
ZINC00818044	296636	0.784	decoy	Cc1cc(C)c2N[C@@H](c3ccc(O)cc3O)n4nc(C)cc4c2c1
ZINC00528093	296636	0.781	decoy	Cc1ccc(cc1)[C@H]2C[C@@H](c3ccc(F)cc3)n4nc(N)nc4N2
ZINC06251920	296636	0.78	decoy	NC(=O)N\N=C(\c1ccccc1)/c2ccc(Cl)c(Cl)c2
ZINC22151768	296636	0.779	decoy	COc1ccc(Cl)cc1NC(=O)c2cc(Cl)ccc2N
ZINC19785659	296636	0.777	decoy	CC(C)C[C@H]([NH3+])c1onc(n1)c2ccc(Br)cc2
ZINC13215263	296636	0.776	decoy	CC(C)(Cc1nc2ccccc2[nH]1)Cc3nc4ccccc4[nH]3
ZINC06450343	296636	0.774	decoy	CCc1c(C)nc(N)c(C#N)c1c2ccccc2C(F)(F)F
ZINC12338756	56768	0.906	decoy	NC(=O)c1c2CCCCc2sc1\N=C\c3nc4ccccc4[nH]3
ZINC21142246	56768	0.896	decoy	CC(=C)C(=O)Nc1ccc(cc1)c2nc3cc(Cl)ccc3[nH]2
ZINC00412103	56768	0.873	decoy	Cc1ccn2c(NC3CCCCC3)c(nc2c1)c4ccc(O)cc4
ZINC00971433	56768	0.87	decoy	CC(C)c1ccc(cc1)[C@H]2C(=C(N)Oc3n[nH]c(C(C)C)c23)C#N
ZINC19905609	56768	0.87	decoy	C[C@@H](Nc1ccc(Br)cc1C)c2ccc(O)cc2O
ZINC19723705	56768	0.864	decoy	Cc1ccc(CSc2nc(c(N)s2)c3cccnc3)cc1
ZINC09874528	56768	0.859	decoy	Cc1ccc2cc(CSc3n[nH]c(N)n3)c(Cl)nc2c1C
ZINC02508493	56768	0.857	decoy	Cc1nn(c(N)c1c2ccc(Cl)cc2)c3ccc(Cl)cc3
ZINC19767903	56768	0.856	decoy	CCc1c(nc2sc(nn12)C(C)C)c3ccc(cc3)[C@H](C)[NH3+]
ZINC31973996	56768	0.854	decoy	CC(C)(C)[C@@H]1CCc2c(C1)sc3nc(c(C[NH3+])n23)C(C)(C)C
ZINC32064124	56768	0.85	decoy	C[C@H](Sc1nc(N)cc(Cl)n1)c2nccc3CCCCc23
ZINC00239576	56768	0.849	decoy	CCc1cc(c(O)cc1O)c2n[nH]c(C)c2Oc3ccccc3
ZINC19994603	56768	0.845	decoy	[O-]c1c(Cl)cc(Cl)cc1CNc2ccc3[nH]ccc3c2
ZINC06925946	56768	0.844	decoy	Nc1nc2CCCCc2c(c3cccc(c3)C(F)(F)F)c1C#N
ZINC00412197	56768	0.843	decoy	CC[C@H](C)NC(=O)c1sc2nc3cc(C)ccc3cc2c1N
ZINC04807486	56768	0.842	decoy	CCSc1nc(NC(=O)N)c2c3CCCCCc3sc2n1
ZINC17141171	56768	0.841	decoy	NC(=O)N\N=C\1/CCCCCC1(c2ccccc2)c3ccccc3
ZINC25052572	56768	0.84	decoy	Cc1ccccc1Nc2nc(cs2)c3ccc4NC(=O)Nc4c3
ZINC19761912	56768	0.84	decoy	Nc1ccc2N(CCOc2c1)C(c3ccccc3)c4ccccc4
ZINC05479218	56768	0.838	decoy	Fc1ccc(cc1)c2cc([nH]n2)c3cc(n[nH]3)c4ccc(F)cc4
ZINC00087411	56768	0.837	decoy	NNc1ncnc2scc(c3ccc(cc3)c4ccccc4)c12
ZINC19931421	56768	0.834	decoy	CCn1c(nc2ccccc12)[C@H]([NH3+])c3ccc(Cl)c(Cl)c3
ZINC21521120	56768	0.834	decoy	C[C@H]([NH2+][C@H]1COc2cc(O)ccc12)c3ccc(Cl)cc3Cl
ZINC18177482	56768	0.833	decoy	Cc1cc(NC(=O)Nc2ccc(F)cc2)ccc1N3CCCC3
ZINC02657450	56768	0.831	decoy	Cc1cccc(NC2=NNC(=CS2)c3c(C)[nH]c4ccccc34)c1
ZINC02569010	56768	0.831	decoy	CCc1ccc2nc(cc(C(=O)NN)c2c1)c3ccccc3Cl
ZINC19761499	56768	0.827	decoy	C[C@@H]1CN(CC(=C)C)c2cc(ccc2O1)c3nc(N)sc3C
ZINC19981619	56768	0.827	decoy	N\C(=N/O)\c1ccccc1Sc2cc(Cl)ccc2Cl
ZINC04245227	56768	0.825	decoy	Nc1nc(cs1)c2oc(cc2)c3ccc(Cl)c(Cl)c3
ZINC05724298	56768	0.822	decoy	C1CCC(C1)Nc2nc3ccccc3c4[nH]c(nc24)C5CCCC5
ZINC03560583	56769	0.889	decoy	Fc1cccc(\C=C\C(=O)Nc2nc3ccc(F)cc3s2)c1
ZINC05506158	56769	0.883	decoy	FC(F)(F)c1ccc2nc(sc2c1)\C(=C\c3ccc[nH]3)\C#N
ZINC16706755	56769	0.874	decoy	CSc1nc2ccc(NC(=O)[C@@H]3C[C@H]4CC[C@@H]3C4)cc2s1
ZINC03517098	56769	0.87	decoy	COc1ccc2oc(C(=O)Nc3cc(C)cc(C)c3)c(C)c2c1
ZINC03689968	56769	0.863	decoy	CSc1ccccc1c2nn(c3NCCc23)c4ccc(F)cc4
ZINC15011492	56769	0.862	decoy	Cc1cc2occ(CC(=O)Nc3ccc(F)c(F)c3)c2cc1C
ZINC00222814	56769	0.859	decoy	CCc1ccc(cc1)[C@@H]2C[C@@H](c3ccccc3F)n4ncnc4N2
ZINC16411108	56769	0.856	decoy	Clc1cccc(Cl)c1\C=C(/C#N)\C(=O)Nc2ccccc2
ZINC04129625	56769	0.853	decoy	C=CCNC(=O)c1c2CCc3ccccc3c2nc4ccccc14
ZINC01584269	56769	0.852	decoy	OCc1c(c2ccc(Cl)cc2)c(c3CCCn13)c4ccccc4
ZINC05070409	56769	0.852	decoy	Cc1ccsc1\C=C(/C#N)\C(=O)c2c(C)[nH]c3ccccc23
ZINC31483210	56769	0.851	decoy	Fc1ccc(cc1)n2ccc(n2)C(=O)NC3CCCCCCC3
ZINC21714548	56769	0.85	decoy	Clc1cccc(c1)c2noc3ncnc(Nc4ccccc4)c23
ZINC20786922	56769	0.85	decoy	FC(F)Oc1ccc(\C=C/2\C(=O)Nc3cc(Cl)ccc23)cc1
ZINC30715744	56769	0.849	decoy	COc1ccccc1NC(=O)c2ccc3c(Cc4ccccc34)c2
ZINC07130321	56769	0.849	decoy	FC(F)(F)c1ccccc1\C=C\C2=Nc3ccccc3NC2=O
ZINC00018097	56769	0.849	decoy	FC(F)(F)[C@@]1(OC(=O)Nc2ccc(Cl)cc12)C#CC3CC3
ZINC15405234	56769	0.847	decoy	CSc1ccc(cc1)C2=NN\C(=N/C3CCCCC3)\SC2
ZINC11695917	56769	0.844	decoy	O=C(Nc1nc2ncccc2cc1c3ccccc3)C4CCCC4
ZINC03694458	56769	0.843	decoy	Cc1ccc(C)c(c1)n2nc(c3CCCCNc23)c4occc4
ZINC05131322	56769	0.842	decoy	Cc1ccc(NC2=NC(=O)\C(=C/c3ccsc3)\S2)c(C)c1
ZINC14458399	56769	0.842	decoy	COC(=O)c1ccc2N[C@H]([C@H]3CC=C[C@@H]3c2c1)c4ccc(C)cc4
ZINC00140122	56769	0.842	decoy	C[C@H]1CCCC[C@H]1Nc2ncnc3ccc(Br)cc23
ZINC05670368	56769	0.841	decoy	COc1ccc(cc1)N=Nc2cc(Br)ccc2O
ZINC22131438	56769	0.841	decoy	CC(C)C(=O)Nc1nc(cs1)[C@@]23C[C@@H]4C[C@@H](C[C@@H](C4)C2)C3
ZINC30447047	56769	0.839	decoy	O=C1CCCc2cc(ccc2N1)c3csc(Cc4ccccc4)n3
ZINC03675100	56769	0.837	decoy	Cc1ccc(cc1)c2[nH]c3ccc(Br)cc3c2C=O
ZINC09111432	56769	0.837	decoy	Cc1cc(\N=C\2/Nc3ccccc3S2)n(n1)c4ccccc4
ZINC00320592	56769	0.837	decoy	Cc1cccc(C)c1Nc2c(nc3ncccn23)c4ccccc4
ZINC26383912	56769	0.835	decoy	C[C@@H]1CCc2c(C1)scc2C(=O)Nc3ccc(CC#N)cc3
ZINC00443447	56764	0.918	decoy	Fc1ccc(cc1)c2noc(n2)c3ccc(Cl)cc3
ZINC08079916	56764	0.906	decoy	Cc1ccsc1\C=C(/C#N)\c2onc(n2)c3cccs3
ZINC07333515	56764	0.896	decoy	Cc1cccc(\C=C(/Cl)\c2onc(n2)c3ccsc3)c1
ZINC09336293	56764	0.895	decoy	Clc1ccccc1Oc2nc3ccccc3nc2Cl
ZINC03945099	56764	0.877	decoy	CCc1ccc(\C=C(/C#N)\c2nc3ccccc3n2C)cc1
ZINC05714302	56764	0.867	decoy	CCCSc1ncc2CSc3ccc(C)cc3c2n1
ZINC00478295	56764	0.865	decoy	Clc1c(Cl)n(nc1c2ccccc2)c3ccccc3
ZINC05849437	56764	0.863	decoy	CN(C)c1ccc(cc1)c2ccc3cc(Cl)ccc3n2
ZINC23623746	56764	0.863	decoy	Cc1ccc(cc1C)c2csc(Cc3ccccn3)n2
ZINC12599707	56764	0.862	decoy	Cc1oc(\C=N\c2sc3CCCCCc3c2C#N)cc1
ZINC07278058	56764	0.859	decoy	Cc1cc(C)c2cc(C)c(SCc3cccnc3)nc2c1
ZINC02526438	56764	0.859	decoy	COc1cc(Cl)ccc1Oc2ccc(Cl)cc2Cl
ZINC02536531	56764	0.859	decoy	Fc1cccc(Cl)c1Cn2cc(Cl)c(N=C=S)n2
ZINC00520305	56764	0.859	decoy	CCSc1nc(SC)nc2sc3CCCCc3c12
ZINC13211709	56764	0.858	decoy	COc1ccc2c(cc(SC)nc2c1)c3ccccc3
ZINC04426056	56764	0.858	decoy	CC(C)c1ccc(cc1)c2csc3ncnc(Cl)c23
ZINC04866986	56764	0.856	decoy	FC(F)(F)c1cccc(c1)n2nnc(n2)c3ccccc3
ZINC06863480	56764	0.852	decoy	O=C1C\C(=C\c2cccs2)\CC/C/1=C/c3cccs3
ZINC21957980	56764	0.851	decoy	Cc1ccc(s1)C(=O)\C=C\c2ccc(Cl)s2
ZINC16764595	56764	0.85	decoy	O=C([C@@H]1C[C@@H]1c2cccs2)c3ccc4CCCCc4c3
ZINC15771737	56764	0.848	decoy	C(=C(/c1ccccc1)\n2nnc3ccccc23)/c4ccccc4
ZINC06415293	56764	0.846	decoy	Cc1ccc(cc1)\C(=C/c2ccc(cc2)N3CCCCC3)\C#N
ZINC06652299	56764	0.842	decoy	Cc1ccc(Cn2nnc(n2)c3ccccc3Cl)cc1
ZINC16940695	56764	0.842	decoy	CSc1ccc(cc1)c2csc(n2)c3ccc(O)cc3
ZINC00970119	56764	0.841	decoy	O1N=C([C@H]([C@@H]1c2ccccc2)c3ccccc3)c4ccccc4
ZINC25150421	56764	0.841	decoy	Clc1ccc2ccc(\C=C\c3ccc(cc3)C#N)nc2c1
ZINC03106441	56764	0.841	decoy	CSc1nc2ccc(cc2s1)\N=C\c3ccccc3
ZINC03288653	56764	0.834	decoy	Clc1cccc(CSc2ncnc3ccccc23)c1
ZINC20184706	56764	0.833	decoy	ClCCc1scnc1c2ccc3CCCCc3c2
ZINC21115061	56764	0.833	decoy	CCc1cc2c(ncnc2s1)N(C)C3CCCCC3
ZINC03388887	56763	0.938	decoy	CC(C)(C)Nc1nc(cs1)c2cc(Cl)ccc2Cl
ZINC00167480	56763	0.899	decoy	CSc1cccc(Nc2nc(cs2)C(C)(C)C)c1
ZINC03693621	56763	0.895	decoy	CCCc1nn(c2NCCCCc12)c3ccc(C)cc3C
ZINC03701702	56763	0.883	decoy	Cc1ccc(s1)[C@@H]2Cc3cc(OC(F)(F)F)ccc3N2
ZINC04258650	56763	0.871	decoy	Brc1cccc(c1)c2n[nH]c(n2)c3ccccc3
ZINC05714785	56763	0.868	decoy	Oc1ccc(Br)cc1N=Nc2ccc(F)cc2
ZINC21037680	56763	0.867	decoy	CC[C@@H](Nc1ccc(Cl)cc1Cl)c2cccs2
ZINC21818527	56763	0.867	decoy	COc1ccc(Cl)cc1N[C@H]2CCCCc3ccccc23
ZINC07930235	56763	0.862	decoy	Clc1cc(Cl)c(N\N=C\2/C[C@@H]3C=CC[C@@H]23)c(Cl)c1
ZINC13597219	56763	0.854	decoy	Cc1cnc(SCc2ccc(Cl)cc2Cl)nc1O
ZINC09263497	56763	0.854	decoy	Cc1ccc2nc([nH]c2c1)\C(=C\c3ccc(Cl)s3)\C#N
ZINC08683545	56763	0.849	decoy	CN(C)c1ccc(cc1)\C(=N\c2ccc(C)cc2)\S
ZINC03709694	56763	0.847	decoy	CCc1ccc(cc1)n2nc(c3CCNc23)c4ccccc4C
ZINC00351978	56763	0.847	decoy	CCc1ccc(NC(=O)c2csc3CCCCc23)cc1
ZINC03674986	56763	0.846	decoy	CSc1ccc(cc1)c2[nH]c3cc(C)cc(C)c3c2C=O
ZINC12199870	56763	0.845	decoy	C[C@H]1CCc2nc(N\N=C/c3cccs3)sc2C1
ZINC03029964	56763	0.844	decoy	Cc1ccc(NCN2C(=S)Sc3ccccc23)c(C)c1
ZINC13468345	56763	0.842	decoy	CC(=C)Cc1c(C)nc(nc1O)c2ccc(Cl)cc2
ZINC06386281	56763	0.841	decoy	Cc1cc(C)cc(NC(=O)C2(CC2)c3ccc(Cl)cc3)c1
ZINC06025739	56763	0.838	decoy	Clc1ccc(\C=N\c2nc3ccccc3[nH]2)cc1Cl
ZINC20303629	56763	0.835	decoy	Clc1cccc(Nc2nc3ccccc3s2)c1Cl
ZINC00387876	56763	0.831	decoy	CC(C)[C@@H]1CC[C@@H](C)c2c1[nH]nc2c3ccc(Cl)cc3
ZINC06560619	56763	0.83	decoy	CCNc1nc(c(C)s1)c2cc(C)ccc2C
ZINC00155489	56763	0.828	decoy	COc1cc(cc(c1O)C(C)(C)C)C2CCCCC2
ZINC00498749	56763	0.826	decoy	Cc1ccc(CNc2ccc(Cl)c(Cl)c2)s1
ZINC29109963	56763	0.825	decoy	Cc1cc(sc1C)C(=O)NC[C@H]2CCCc3ccccc23
ZINC16925390	56763	0.825	decoy	CC(C)C(=O)Nc1ccc(\C=C/2\C=Cc3ccccc23)cc1
ZINC06674058	56763	0.823	decoy	Cc1ccc(N\N=C\c2ccccc2F)cc1Cl
ZINC12517031	56763	0.823	decoy	Cc1cc(c(C)s1)c2csc(Nc3ccccn3)n2
ZINC03700872	56763	0.821	decoy	CC[C@@H](C)c1ccc2N[C@@H](Cc2c1)c3cc(F)ccc3F
ZINC02466192	56753	0.958	decoy	CSc1cccc(c1)n2cc(nc2O)c3ccc(F)cc3
ZINC04701015	56753	0.92	decoy	Cc1ccc2[nH]c(nc2c1)\C(=C\c3sccc3C)\C#N
ZINC00387855	56753	0.906	decoy	COc1ccccc1c2n[nH]c3[C@H](CC[C@H](C)c23)C(C)C
ZINC05685207	56753	0.904	decoy	O=C(Nc1ccccc1)c2ccc(s2)c3ccccc3
ZINC00098022	56753	0.894	decoy	Cc1ccc(Nc2nc(cs2)c3ccncc3)c(C)c1
ZINC23891594	56753	0.887	decoy	C[C@H](Sc1nc2ccccc2[nH]1)c3ccc(F)cc3
ZINC04268485	56753	0.885	decoy	Cc1ccccc1c2cc(Nc3ccc(F)cc3)ncn2
ZINC12357835	56753	0.882	decoy	Cc1c(n[nH]c1c2ccc(F)cc2)c3ccc(F)cc3
ZINC01518838	56753	0.88	decoy	COc1ccc2[nH]c(cc2c1)c3ccc(cc3)C(C)C
ZINC20835789	56753	0.879	decoy	Fc1ccc(\C=N\Nc2ncc(Cl)cc2Cl)c(F)c1
ZINC01859194	56753	0.877	decoy	Cc1nc(c2ccccc2)c3c(C)[nH]c(c4ccccc4)c3n1
ZINC20586234	56753	0.868	decoy	Fc1cc(F)cc(Nc2nc3ccccc3s2)c1
ZINC18145306	56753	0.862	decoy	O[C@@H]1c2ccccc2c3ccc(cc13)\N=C\c4ccccc4
ZINC14222267	56753	0.86	decoy	CC(C)c1ccc(NC(=O)[C@@H]2Cc3ccccc3S2)cc1
ZINC17290174	56753	0.857	decoy	Oc1nc2ccccc2nc1\C=C\c3ccccc3Cl
ZINC17917357	56753	0.856	decoy	Cc1ccc(cc1)N=Nc2c(C)nn(C(=S)S)c2C
ZINC20552973	56753	0.853	decoy	C[C@@H](Nc1cccc2cccnc12)c3ccc(F)c(Cl)c3
ZINC03694106	56753	0.853	decoy	CC(C)Cc1nn(c2NCCCCc12)c3ccc(F)cc3
ZINC06225476	56753	0.852	decoy	CCc1ccc(cc1)[C@H]2Nc3ccccc3c4cc(C)nn24
ZINC03715157	56753	0.851	decoy	COc1ccc(C)cc1[C@H]2Cc3cc(Cl)cc(C)c3N2
ZINC22896570	56753	0.85	decoy	CC(=CC(=O)Nc1nc(cs1)c2ccc(Cl)s2)C
ZINC20005287	56753	0.85	decoy	C[C@H](Nc1ccc(Cl)cc1Cl)c2nc(C)sc2C
ZINC19724848	56753	0.846	decoy	Cc1ccc2[nH]c(c(C=O)c2c1)c3ccc(F)c(C)c3
ZINC27185299	56753	0.845	decoy	CC(C)[C@@H](C)N(C)C(=O)c1cc2c(C)cc(C)c(C)c2[nH]1
ZINC15128831	56753	0.843	decoy	C[C@@H](Nc1ncnc2sccc12)c3cc(C)ccc3C
ZINC20048469	56753	0.842	decoy	Fc1cc(ccc1CNc2ccc(Cl)c(Cl)c2)C#N
ZINC20246246	56753	0.842	decoy	C(Nc1ccc2CCCc2c1)c3ccc4ccccc4n3
ZINC06587943	56753	0.841	decoy	C[C@H]1CCc2c(C1)sc3ncnc(NC4CCCC4)c23
ZINC06375055	56753	0.84	decoy	CN(C)c1ccc(\C=C\c2ccnc3ccc(O)cc23)cc1
ZINC03482211	56753	0.84	decoy	Cc1cccc(NC(=O)\C=C\c2cccc(Cl)c2)c1C
